# Supplementary material for: Understanding the Underlying Molecular Mechanisms of Meiotic Arrest during In Vitro Spermatogenesis in Rat Prepubertal Testicular Tissue
Source: Int J Mol Sci. 2022 May 24;23(11):5893. doi: 10.3390/ijms23115893 (PMC9180380; doi:10.3390/ijms23115893)
Supplement: Supplementary file 1 [file ijms-23-05893-s001.zip]

Archive with 6 entries (6 files):
- Supplementary Figure S1-S4, Tables S3-S7, Video captions.pdf
- Supplementary Tables S1 and S2.xlsx
- Video S1.mp4
- Video S2.mp4
- Video S3.mp4
- Video S4.mp4
