# Supplementary material for: Understanding the Underlying Molecular Mechanisms of Meiotic Arrest during In Vitro Spermatogenesis in Rat Prepubertal Testicular Tissue
Source: Int J Mol Sci. 2022 May 24;23(11):5893. doi: 10.3390/ijms23115893 (PMC9180380; doi:10.3390/ijms23115893)
Supplement: Supplementary file 1 [file ijms-23-05893-s001.zip › Supplementary Tables S1 and S2.xlsx]

## Sheet: 20190211_STRATEGY5_Export
Table S1: Differentially expressed genes between cultured tissues and 14.5 dpp controls
ID	GeneName	Gene_description	Entrez_gene	Ensembl_gene	Group	InVivo_8.5dpp_1	InVivo_8.5dpp_2	InVivo_8.5dpp_3	InVivo_14.5dpp_1	InVivo_14.5dpp_2	InVivo_24.5dpp_1	InVivo_24.5dpp_2	InVivo_24.5dpp_3	InVivo_30.5dpp_1	InVivo_30.5dpp_2	InVivo_30.5dpp_3	InVivo_36.5dpp_1	InVivo_36.5dpp_2	InVivo_36.5dpp_3	InVivo_53.5dpp_1	InVivo_53.5dpp_2	InVivo_53.5dpp_3	InVitro_D6_1	InVitro_D6_2	InVitro_D6_3	InVitro_D16_1	InVitro_D16_2	InVitro_D16_3	InVitro_D22_1	InVitro_D22_2	InVitro_D22_3	InVitro_D28_1	InVitro_D28_2	InVitro_D28_3
116472	Il17b	interleukin 17B	116472	ENSRNOG00000019695	Pattern1	7.96	6.4	7.46	5.37	3.9	0.56	0.33	0.44	0	0	0	0	0	0	0	0	0	1.97	0.55	1.39	0.32	0.67	0.23	0	0.52	0.11	0.35	0	0.21
293502	Kif22	kinesin family member 22	293502	ENSRNOG00000020281	Pattern1	34.24	27.95	28.11	37.39	34.95	37.71	29.17	35.68	27.07	26.03	25.28	17.7	19.58	17.82	12.1	14.74	9.14	17.87	20.81	17.2	11.76	8.67	11.87	11.39	8.44	11.4	8.74	10.92	8.26
25043	Eln	elastin	25043	ENSRNOG00000001469	Pattern1	52.77	48.12	36.74	52.79	72.01	22.2	11.78	9.94	10.77	8.69	20.13	11.27	8.15	6.59	2.27	2.07	3.09	28.98	24.02	52.95	20.05	17.61	12.92	19.82	20.32	23.61	18.72	20.86	20.86
59106	Ltbp2	latent transforming growth factor beta binding protein 2	59106	ENSRNOG00000012094	Pattern1	8.69	8.68	4.82	8.28	6.34	6.89	7.14	7.2	5.31	4.48	4.46	4.35	3.8	3.51	2.68	3.64	2.41	2.66	2.4	3.62	2.94	3.71	2.52	2.64	3.04	3.12	2.3	3.26	3.09
58981	Kcnab3	potassium voltage-gated channel subfamily A regulatory beta subunit 3	58981	ENSRNOG00000008480	Pattern1	2.5	2.85	2.84	4.92	3.58	1.59	1.43	1.74	0.61	0.38	0.45	0.38	0.39	0.39	0.16	0.14	0.07	1.6	1.28	2.11	1.25	1.33	0.99	1.64	1.23	1.32	1.6	0.97	1.45
680531	Sapcd2	suppressor APC domain containing 2	680531	ENSRNOG00000013069	Pattern1	9.31	8.93	8.49	9.05	7.27	2.63	2.03	2.9	0.81	0.65	0.58	0.58	0.52	0.34	0.29	0.3	0.32	4.63	5.02	5.3	3.09	2.38	2.68	2.86	2.47	2.45	3.81	2.7	2.13
310764	Fam212b	family with sequence similarity 212 member B	310764	ENSRNOG00000015691	Pattern1	9.2	9.44	8.08	21.41	15.93	1.04	0.97	3.5	0.59	0.37	0.86	0.4	0.29	0.3	0.19	0.11	0.11	6.4	5.76	4.71	6.53	7.48	7.53	6.85	6.25	5.51	7.14	5.78	4.39
29279	Meox2	mesenchyme homeobox 2	29279	ENSRNOG00000006588	Pattern1	3.19	2.67	3.66	3.86	3.12	0.43	0.35	0.7	0.14	0.09	0.2	0.05	0	0.1	0.03	0.03	0	1.01	1.44	0.98	0.66	0.83	0.58	0.81	0.29	0.08	0.57	0.18	0.32
361810	Fkbp5	FK506 binding protein 5	361810	ENSRNOG00000022523	Pattern1	65.01	65.9	65.06	57.62	57.6	33.69	28.07	37.7	14.18	11.49	14.28	11.99	10	10.58	8.28	6.29	8.14	40.83	34.74	38.62	26.25	28.67	24.02	29.67	27.56	23.72	21.62	23.23	24.34
81780	Ccl5	C-C motif chemokine ligand 5	81780	ENSRNOG00000010906	Pattern1	4.87	3.63	3.16	4.55	4.16	2.76	2.3	6.86	2.02	1.93	2.36	3.72	1.89	1.24	0.47	1.62	1.07	2.54	1.59	2.11	1.06	0.89	1.46	1.32	1.21	1.04	2.02	1.2	1.33
191574	Akr1c14	aldo-keto reductase family 1 member C14	191574	ENSRNOG00000017672	Pattern1	32.93	31.89	36.59	35.28	17.79	7.93	4.84	9.42	4.54	3.77	6.48	3.46	3.07	2.03	1.61	1.73	2.03	10.1	8.73	6.43	7.87	8.23	10.06	8.71	7.16	5.38	6.32	6.84	5.14
363071	Stra6	stimulated by retinoic acid 6	363071	ENSRNOG00000008312	Pattern1	22.63	18.67	15.05	9.46	10.77	10.95	11.83	8.99	4.6	3.26	3.33	3.44	4.52	2.36	2.21	2.84	2.36	5.72	6.78	7.81	4.3	4.19	3.17	3.67	3.49	3.93	3.23	2.21	2.91
114523	Ntn1	netrin 1	114523	ENSRNOG00000003947	Pattern1	11.76	9.67	10.63	6.96	6.12	1.93	1.04	1.92	1.01	1.2	1.64	1.4	1.24	1.05	0.75	0.77	1.15	3.49	4.11	5.81	2.24	2.22	1.9	2.87	2.15	2.41	2.66	1.83	2.32
64532	Adcy5	adenylate cyclase 5	64532	ENSRNOG00000002229	Pattern1	7.41	6.73	6.6	6.51	4.1	2.09	1.34	2.48	1.19	1.17	1.66	1.11	0.99	0.71	0.39	0.38	0.62	3.04	2.94	4.95	1.71	1.53	1.22	1.08	2.04	1.67	1.45	1.69	2.28
83518	Aplnr	apelin receptor	83518	ENSRNOG00000009227	Pattern1	1.04	1.28	1.01	1.59	0.86	0.75	0.32	0.23	0.34	0.39	0.38	0.29	0.44	0.17	0.08	0.11	0.12	0.02	0	0	0.01	0	0.01	0.03	0.02	0	0	0.02	0
83718	Clic4	chloride intracellular channel 4	83718	ENSRNOG00000018109	Pattern1	13.5	13.73	16.17	23.33	23.33	4.92	5.05	7.88	3.35	2.19	7.09	1.89	0	1.41	0	0	0.88	9.36	11.24	10.66	6.49	5.99	5.95	8.59	6.83	7.91	7.25	16.08	6.15
81737	Ntf3	neurotrophin 3	81737	ENSRNOG00000019716	Pattern1	16.08	14.44	16.83	10.45	6.53	0.07	0	0.31	0	0	0	0	0	0	0	0	0	2.46	3.59	2.02	2.35	1.46	2.05	0.62	1.8	1.43	1.19	1.23	0.86
64557	Bard1	BRCA1 associated RING domain 1	64557	ENSRNOG00000014960	Pattern1	11.56	11.43	15.91	14.86	12.17	13.34	15.05	16.2	8.99	7.57	7.22	5.69	5.28	5.93	3.96	3.84	3.97	7.53	8.42	6.42	5.11	6	5.42	6.74	5.46	5.78	4	5.4	6.52
290789	Cldn23	claudin 23	290789	ENSRNOG00000011424	Pattern1	3.22	4.12	3.23	2.95	2.41	0.38	0.31	0.39	0.25	0.16	0.22	0.31	0.26	0.15	0.05	0.21	0.25	0.67	0.67	1.29	0.68	0.45	0.37	0.33	0.23	0.55	0.3	0.2	0.1
54237	Cdk1	cyclin-dependent kinase 1	54237	ENSRNOG00000000632	Pattern1	88.02	59.14	56.57	39.98	13.49	17.85	15.56	18.87	16.33	17.89	17.69	9.96	28.04	13.48	14.16	8.54	7.56	15.06	15.04	15.02	12.09	5.52	6.28	5.96	7.78	6.79	5.23	4.79	4.6
680021	Grhpr	glyoxylate and hydroxypyruvate reductase	680021	ENSRNOG00000012794	Pattern1	10.57	10.98	9.91	9.78	11.47	5.11	4.4	5.46	2.3	2.29	2.43	2.63	3.14	2.39	2.65	2.67	4.02	4.39	4.53	5.39	4.63	3.51	3.6	5.06	4.65	3.94	3.75	3.89	4.14
84046	Sox11	SRY box 11	84046	ENSRNOG00000030034	Pattern1	3.95	4.7	4.4	5.67	3.98	1.25	1.05	1.31	0.29	0.31	0.5	0.21	0.24	0.19	0.14	0.1	0.14	3.38	3.49	2.54	1.29	1.13	1.04	1.87	1.52	1.72	1.92	1.57	1.67
29578	Hnrnpa1	heterogeneous nuclear ribonucleoprotein A1	29578	ENSRNOG00000036839	Pattern1	261.62	264.96	248.13	216.79	148.16	48.6	33.69	55.17	25.39	21.84	20.99	17.94	16.03	19.72	10.62	10.38	10.34	142.77	157.06	133.99	89.59	75.97	78.64	72.94	85.61	70.01	47.27	80.2	73.6
688698	Ckmt2	creatine kinase mitochondrial 2	688698	-	Pattern1	4.21	4.12	4.34	4.88	2.54	0.22	0.35	0.5	0	0.15	0	0	0	0	0	0	0	2.28	1.53	4.24	0.97	0.66	0.73	1.22	0.9	0.95	0.34	0.97	0.63
294074	Cep55	centrosomal protein 55	294074	ENSRNOG00000016377	Pattern1	25.41	30.69	30.4	24.46	23.13	22.95	23.9	28.55	26.6	22.54	23.22	15.22	18.76	19.21	13.17	11	11.95	12.66	13.73	13.27	9.27	8.49	9.77	10.06	9.34	8.57	6.17	9.7	8.63
303135	2008-09-01	septin 8	303135	ENSRNOG00000007462	Pattern1	38.92	50.57	36.48	37.22	30.67	8.88	7.06	10.63	4.56	3.03	4.98	2.57	2.44	1.68	0.8	1	1.05	21.99	19.7	20.15	17.52	16.18	15.26	18.41	14.09	13.29	13.88	15.77	11.03
81639	Alox15	arachidonate 15-lipoxygenase	81639	ENSRNOG00000019183	Pattern1	3.26	2.39	2.58	3.87	10.15	0.58	0.22	0.09	0.3	0.06	0	0	0	0.14	0	0.06	0	0.13	0	0	0	0	0.13	0.07	0	0.13	0.34	0.16	0
294790	Skp2	S-phase kinase associated protein 2	294790	ENSRNOG00000059059	Pattern1	18.2	18.6	16.62	17.12	11.27	2.81	2.35	3.77	1.08	0.84	1.21	0.93	0.63	0.61	0.38	0.36	0.29	9.44	8.55	7.11	5.1	5.44	5.42	4.12	5.08	4.78	4.06	4.87	4.25
25365	Actg2	actin gamma 2 smooth muscle enteric	25365	ENSRNOG00000029401	Pattern1	6.49	5.43	7.17	3.51	1.99	1.12	0.58	0.79	0.53	0	0.69	0.72	0.66	0	0	0.87	1.03	2.45	1.45	3.09	0.49	0	1	0.52	0.75	0.66	0.57	0.22	0
691488	Hist3h2bb	histone cluster 3 H2B family member b	691488	ENSRNOG00000031790	Pattern1	3.2	4.66	3.03	5.29	3.83	1.31	1.22	1.64	1.32	1.09	1.12	1.39	1.2	1.08	0.89	1.03	1.06	1.27	0.8	2.23	0.87	1.08	0.63	0.74	0.77	1.05	1.99	0.76	1.33
66022	Kcns2	potassium voltage-gated channel modifier subfamily S member 2	66022	ENSRNOG00000011369	Pattern1	7.85	6.56	8.38	8.02	6.29	3.38	2.01	2.3	1.98	1.42	1.83	1.39	1.27	0.57	0.39	0.28	0.81	5.37	4.38	7.78	2.47	2.32	1.45	2	2.96	2.32	1.51	1.91	2.23
310621	Iqgap3	IQ motif containing GTPase activating protein 3	310621	ENSRNOG00000027894	Pattern1	5.53	5.42	4.72	5.45	3.73	1.51	1.29	1.91	0.88	0.6	0.52	0.64	0.49	0.29	0.16	0.22	0.34	2.54	3	2.74	1.56	1.72	1.23	1.39	1.53	1.33	0.88	1.5	1.68
314818	E2f7	E2F transcription factor 7	314818	ENSRNOG00000026252	Pattern1	5.46	5.61	5.36	6.48	4.91	3.03	2.35	3.05	2.35	2.23	1.92	1.7	1.83	1.65	1.45	0.84	1.27	2.55	2.3	2.23	1.71	1.72	1.6	2.31	1.66	1.97	1.6	2.04	1.81
25203	Ccnb1	cyclin B1	25203	ENSRNOG00000058539	Pattern1	31.53	32.89	26.19	37.03	29.23	12.48	11.17	18.58	12.74	26.34	15.64	20.61	16.82	27.34	20.84	19.77	20.08	18.41	16.85	13.02	14.67	11.34	12.31	11.4	11.94	10.34	7.79	12.44	11.95
24834	Tk1	thymidine kinase 1	24834	ENSRNOG00000047314	Pattern1	77.41	70.95	79.28	48.79	25.01	7.27	6.01	6.46	3.9	2.18	3.36	2.61	3.03	2.22	1.93	2.73	2.23	24.5	23.95	25.61	11.55	8.87	9.67	9.67	11.31	10.43	9.04	8.18	9.33
497878	Nsg2	neuronal vesicle trafficking associated 2	497878	ENSRNOG00000020644	Pattern1	21.84	22.97	20.14	7.64	7.74	5.18	3.36	1.35	3.32	2.2	3.59	3.46	2.52	2.51	1.73	2.43	3.58	9.06	7.34	7.82	2.21	1.97	1.42	2.52	1.49	1.5	1.4	1.08	1.08
117524	Ccnf	cyclin F	117524	ENSRNOG00000007483	Pattern1	11.93	13.83	11.39	12.59	9.11	3.68	3.15	3.98	5.9	7.11	7.23	5.58	6.38	7.38	5.21	3.61	4.26	5.92	5.5	6.51	3.08	3.18	3.24	3.07	3.4	3.11	3.63	2.96	3.62
298850	Cenpa	centromere protein A	298850	ENSRNOG00000032178	Pattern1	6.51	0	4.77	4.56	4.36	0	2.53	2.01	1	0	1.15	1.07	0.68	0	0	0	0	1.87	0	2.44	1.48	1.14	0	2.19	1.35	1.43	2.71	1.55	0.57
362733	Etv1	ets variant 1	362733	ENSRNOG00000006867	Pattern1	9.02	8.85	7.87	6.44	3.8	1.27	1.23	1.67	1.03	1.13	1.45	1.29	0.94	1.11	0.84	0.77	0.72	3.99	3.11	3.5	2.06	1.74	1.61	1.55	1.82	1.57	1.21	1.76	0.96
171576	Bub1b	BUB1 mitotic checkpoint serinethreonine kinase B	171576	ENSRNOG00000007906	Pattern1	12.71	12.82	10.98	12.64	11.99	16.51	15.98	14.63	13.36	11.37	11.4	8.14	7.83	8.35	4.66	4.94	4.94	7.11	8.09	7.61	5.08	4.66	5.67	4.98	4.26	4.54	3.81	4.41	4.92
29261	Tyms	thymidylate synthetase	29261	ENSRNOG00000037225	Pattern1	54.07	42.21	47.32	37.47	22.49	5.82	5.17	7.42	2.93	2.83	2.73	1.62	1.54	1.61	1.14	1.01	1.78	16.07	20.21	15.31	12.5	12.84	14.01	10.1	11.28	10.07	9.2	9.95	9.97
287647	Hoxb9	homeo box B9	287647	ENSRNOG00000007573	Pattern1	5.84	6.06	6.27	4.44	2.84	0	0	0	0.07	0	0	0	0	0	0	0	0	2.12	2.72	2.17	0.57	0.72	0.38	0.59	0.82	0	0.52	0	0.31
301562	Col4a4	collagen type IV alpha 4 chain	301562	ENSRNOG00000014851	Pattern1	9.58	9.13	9.53	9.51	6.78	3.38	1.87	2.94	2.04	1.35	1.96	1.78	1.4	1.26	0.39	0.48	0.87	4.57	4.04	8.1	3.35	3.03	1.96	1.71	3.3	4.91	1.27	2.11	3.39
498072	Hmgb2l1	high mobility group box 2-like 1	498072	ENSRNOG00000033321	Pattern1	146.13	140.8	140.44	120.62	100.66	151.69	154.22	153.29	115.02	67.75	90.61	71.44	64.16	64.51	41.29	41.24	35.3	65.15	68.76	65.05	47.02	46.34	49.57	53.09	44.88	45.1	41.1	43.18	41.8
25586	Alpl	alkaline phosphatase liverbonekidney	25586	ENSRNOG00000013954	Pattern1	6.14	6.71	4.64	10.19	8.92	6.36	3.5	2.84	3.12	2.68	3.94	3.99	3.47	1.72	1.41	0.93	2.21	4.41	4.38	8.16	1.88	1.7	1.8	2.04	1.77	1.92	2.21	2.11	1.91
171304	Kif11	kinesin family member 11	171304	ENSRNOG00000056069	Pattern1	20.99	21.65	20.45	24.78	21.73	15.4	14.93	20.46	10.72	9.77	11.38	8.39	7.56	8.35	4.81	5.24	4.75	11	13.16	10.44	8.58	8.44	8.22	8.18	8.29	7.69	5.34	7.49	7.08
81633	Acta2	actin alpha 2 smooth muscle aorta	81633	ENSRNOG00000058039	Pattern1	291.82	260.79	349.29	243.23	126.52	27.68	6.86	26.13	10.11	16.5	7.12	35.3	15.59	3.34	4.06	11	6.3	61.45	88.59	158.22	34.71	66.54	14.69	57.8	55.78	56.69	28.07	51.58	51.89
362510	Melk	maternal embryonic leucine zipper kinase	362510	ENSRNOG00000013598	Pattern1	17.14	16.08	16.56	17	17.34	8.33	9.31	11.79	5.62	4.79	4.34	3.59	3.03	4.03	2.52	2.23	1.79	9.12	9.89	9.89	6.7	7.72	7.17	7.74	6.66	6.53	4.28	7.63	6.52
303175	Hist3h2ba	histone cluster 3 H2ba	303175	ENSRNOG00000043419	Pattern1	10.88	16.66	12.04	15.63	13.35	2.97	2.62	5.25	1.84	1.62	1.72	2.17	1.58	1.96	0.87	1.46	1.59	5.28	3.71	8.25	3.73	3.59	3.83	3.4	2.09	3.34	4.96	2.69	3.52
24440	Hbb	hemoglobin subunit beta	24440	ENSRNOG00000058105	Pattern1	696.98	282.37	366.11	243.35	388.33	304.85	85.46	105.59	52.78	26.09	161.8	19.53	30.87	13.33	10.02	9.23	27.93	0.25	0.43	1.66	0	0	0	0	0	0	0	0	0
291966	Tppp3	tubulin polymerization-promoting protein family member 3	291966	ENSRNOG00000016890	Pattern1	56.3	42.99	66.67	23.65	15.9	3.68	2.22	6.15	1.7	1.45	2.18	1.48	1.12	1.17	0.79	0.52	0.77	13.24	10.65	13.48	8.32	6.83	8.42	10.72	7.08	5.61	14.57	5.45	6.82
290396	Diaph3	diaphanous-related formin 3	290396	ENSRNOG00000008986	Pattern1	5.07	5.13	4.64	4.66	3.97	1.93	2.21	2.42	1.6	2.29	2.01	2.78	2.43	2.65	2.14	2.89	3.03	2.71	2.86	2.08	1.82	1.25	1.52	1.5	1.46	1.21	0.81	1.28	1.03
296060	Arhgap11a	Rho GTPase activating protein 11A	296060	ENSRNOG00000008115	Pattern1	31.24	30.49	29.53	32.01	24.29	17.63	17.94	19.72	16.09	16.25	17.01	12.78	13.04	15.07	10.09	8.71	9.54	14.25	14.96	12.35	10.07	9.28	9.55	10.72	11.18	9.7	6.56	9.01	8.76
689399	Cenpw	centromere protein W	689399	ENSRNOG00000042944	Pattern1	16.89	15.29	15.19	10.36	6.28	6.57	6.04	5.52	5.57	4.49	5.13	4.64	4.93	4.19	3.18	3.07	2.98	5.93	5.22	5	3.91	3.32	3.47	2.64	3.03	2.92	2.73	3.35	2.08
29473	Aoc3	amine oxidase copper containing 3	29473	ENSRNOG00000051307	Pattern1	64.28	65.58	59.25	71.47	62.22	27.59	16.87	31.17	14.07	11.73	19.16	14.2	11.5	7.37	5.41	5.29	6.72	34.93	29.4	42.76	31.45	25.01	22.6	28.75	28.55	28.27	30.52	27.51	29.25
252915	Mxd3	Max dimerization protein 3	252915	ENSRNOG00000016539	Pattern1	13.19	12.31	12.51	8.6	1.71	0.73	0.23	0.26	0.19	0.11	0.3	0	0.11	0.13	0	0	0.07	3.9	2.88	4.06	1.01	0.98	0.72	0.54	1.15	0.67	0.54	0.8	0.64
293733	Incenp	inner centromere protein	293733	ENSRNOG00000032929	Pattern1	25.97	27.35	25.65	24.48	22.25	15.42	14.34	17.66	9.97	9.25	8.63	6.71	7.13	6.87	7.23	7.27	5.17	12.91	16.45	14.82	8.87	8.84	8.79	11.22	8.78	9.56	8.61	8.29	9.02
116777	Cdh3	cadherin 3	116777	ENSRNOG00000020129	Pattern1	14.36	15.93	13.38	9.4	6.64	1.57	1.34	1.54	0.91	0.76	0.93	0.8	0.77	0.63	0.23	0.35	0.36	5.55	3.93	7.29	2.89	3.02	2.26	1.8	2.78	2.61	1.98	1.74	2.22
25460	Hmmr	hyaluronan-mediated motility receptor	25460	ENSRNOG00000059894	Pattern1	3.15	2.52	3.16	2.67	1.01	0.53	1.21	0.78	2.51	2.67	0.68	1.51	0.74	0.78	0.69	1.41	0.91	1.35	0.81	0.68	0.59	0.34	0	0.83	0.18	0.35	0	0.28	0
295661	Spc25	SPC25 NDC80 kinetochore complex component	295661	ENSRNOG00000006731	Pattern1	39.89	37.8	42.24	35.92	34.34	16.74	17.71	23.01	8.19	6.4	8.29	5.33	7.17	6.52	3.62	3.59	3.88	20.97	22.72	14.88	15.17	14.21	14.35	14.84	13.83	13.18	7.58	13.39	11.04
58958	Nup210	nucleoporin 210	58958	ENSRNOG00000005390	Pattern1	8.4	8.42	6.76	10.01	8.05	5.53	4.66	7.48	1.84	1.09	1.75	1.04	1.19	0.85	0.49	0.59	0.54	4.83	4.34	3.76	3.18	3.41	3.19	2.47	3.83	3.76	1.8	3.64	4.04
56813	Pth1r	parathyroid hormone 1 receptor	56813	ENSRNOG00000020948	Pattern1	3.3	3.06	2.26	3.48	5.55	2.07	1.91	4.16	1.9	3.12	3.11	2.58	3.05	3.76	2.6	2.68	2.84	3.24	2.71	3.2	1.75	1.62	1.65	1.68	1.32	1.36	2.13	0.92	1.45
691857	Pygo1	pygopus family PHD finger 1	691857	ENSRNOG00000051813	Pattern1	5.87	5.23	7.3	6.1	4.54	1.13	0.99	1.66	0.58	0.39	0.4	0.29	0.21	0	0	0.2	0.2	2.82	2.59	2.87	2.39	2.02	1.79	1.93	1.98	1.77	2.26	1.62	1.45
360243	Top2a	DNA topoisomerase II alpha	360243	ENSRNOG00000053047	Pattern1	40.39	41.1	37.08	39.47	29.72	43.58	40.7	41.4	33.2	29.06	30.81	21.11	22.21	20.74	12.82	14.67	11.87	17.56	18.51	15.21	13.46	12.15	12.61	13.93	11.6	10.65	7.18	10.9	10.38
29332	Stmn1	stathmin 1	29332	ENSRNOG00000016810	Pattern1	502.65	461.41	442.25	306.42	225.17	345.11	342.79	344	238.06	160.96	162.3	136.48	139.74	125.23	86.58	93.3	98.83	185.42	179.19	148.49	107.78	102.5	100.04	114.48	104.1	96.86	80.35	100.87	117.79
171100	Angptl2	angiopoietin-like 2	171100	ENSRNOG00000016678	Pattern1	128.98	117.14	108.14	101.22	44.18	7.69	3.81	5.19	2.73	1.4	2.8	1.57	1.72	1.12	0.52	0.71	1.14	24.43	33.21	36.3	27.8	23.26	21.1	15.99	17.11	20.89	13.82	14.07	15.4
100134871	LOC100134871	beta globin minor gene	100134871	ENSRNOG00000061299	Pattern1	350.05	300.32	667.13	97.31	135.89	104.85	0	33.46	25.2	0	60.6	17.6	31.25	19.27	4.28	0	12.69	0.34	0	0	0	0	0	0	0.18	0	0	0	0
60567	Syt10	synaptotagmin 10	60567	ENSRNOG00000014296	Pattern1	1.43	1.31	1.73	4.41	2.93	1.52	0.82	1.44	0.61	0.63	0.78	0.31	0.5	0.55	0.66	0.31	0.46	0.67	0.65	0.55	0.19	0.52	0.36	0.25	0.59	0.46	0.6	0.51	0.77
94270	Nnat	neuronatin	94270	ENSRNOG00000024923	Pattern1	66.23	45.45	59.69	31.31	11.73	4.49	4.44	9.35	2.51	1.86	2.37	1.69	1.75	1.25	0.85	0.77	0.9	7.86	9.48	9.06	4.5	5.56	4.1	5.25	5.12	5.63	7.08	5.53	4.55
116649	Kcnj4	potassium voltage-gated channel subfamily J member 4	116649	ENSRNOG00000013869	Pattern1	26.84	20.4	21.45	19.89	4.96	8.2	9.47	5.02	3.75	3.28	3.7	1	0.88	1.01	0.4	0.29	0.31	3.5	3.6	3.25	2.32	2.37	2.5	2.34	1.3	1.29	2.94	1.63	2.38
293669	Cd248	CD248 molecule	293669	ENSRNOG00000052685	Pattern1	13.35	13.89	12.32	6.08	5.24	1.69	0.9	0.79	0.81	0.46	1.03	0.69	0.81	0.32	0.18	0.11	0.2	4.69	4.35	6	3.19	2.31	2.11	2.36	2.18	1.7	2.89	1.31	1.95
114108	Pdlim3	PDZ and LIM domain 3	114108	ENSRNOG00000012658	Pattern1	73.5	79.51	71.85	38.2	25.16	11.88	7.57	7	7.72	6.03	7.36	5.22	6.24	6.36	3.28	2.55	2.68	15.67	15.51	20.88	8.05	10.04	6.92	5.77	7.73	6.57	5.03	6.19	7.53
685579	Rrm1	ribonucleotide reductase catalytic subunit M1	685579	ENSRNOG00000045752	Pattern1	62.66	54.69	65.74	46.36	42.56	26.38	28.14	31.35	17.17	14.94	16.06	12.34	14.31	10.43	7.69	8	7.56	34.06	30.48	29.5	23.95	19.71	20.55	22.47	16.58	20.04	13.5	19.84	19.74
289997	Dlgap5	DLG associated protein 5	289997	ENSRNOG00000010721	Pattern1	19.91	18.23	20.94	23.12	14.2	12.85	12.14	12.12	10.73	8.8	10.43	6.46	6.61	6.19	5.53	4.38	4.55	9.32	9.06	9.79	5.78	5.95	6.01	6.43	5.42	5.95	5.5	5.03	6.12
307404	Arsi	arylsulfatase family member I	307404	ENSRNOG00000026060	Pattern1	15.42	13.76	14.19	9.18	6.89	2.35	1.86	2.4	1.03	0.77	0.91	1.1	1.32	1.15	1.17	1.85	1.42	2.59	2.76	3.46	1.55	1.55	1.09	2.12	1.98	1.53	2.44	1.78	2.44
287167	Hba-a1	hemoglobin alpha adult chain 1	287167	ENSRNOG00000045989	Pattern1	42.63	44.99	6.55	27.68	4.17	24.12	0	1.8	0	0	0	0	4.53	0	0	0	0	0	0.78	0	2.38	0	0	0.72	0	0	0	0	0.97
29679	Cst8	cystatin 8	29679	ENSRNOG00000004989	Pattern1	80.54	75.93	84.81	77.9	104.69	17.02	20.28	37.7	8.53	20.58	14.64	55.05	60.54	37.51	123.2	137.85	133.18	32.9	36.64	23.89	36.15	40.47	33.13	43.61	40.07	35.02	23.3	32.91	28.24
297109	Mturn	maturin neural progenitor differentiation regulator homolog	297109	ENSRNOG00000010205	Pattern1	21.9	20.6	22.3	15.88	8.07	2.56	2.47	3.92	1.75	1.42	1.4	1.17	1.05	0.98	0.42	0.48	0.88	5.28	5.76	4.67	4.09	3.92	5.13	3.78	4.29	3.48	3.67	4.5	2.78
192226	Cand2	cullin-associated and neddylation-dissociated 2 (putative)	192226	ENSRNOG00000010473	Pattern1	14.32	13.7	13.71	10.4	9.23	6.17	4.9	8.27	2.76	2.31	2.82	2.24	2.15	1.87	2.01	1.65	2.32	6.2	6	7.22	4.55	4.38	4.11	4.23	3.63	4.23	4.9	3.86	4.24
29158	Fbln5	fibulin 5	29158	ENSRNOG00000050539	Pattern1	13.94	13.53	12.65	12.57	11.54	4.97	3	2.03	3.44	2.5	5.3	4.28	3.24	2.04	1.13	1.15	1.53	6.48	4.57	8.38	4.34	3.67	2.92	2.04	3.18	3.33	1.75	2.54	2.65
293561	Rnf152	ring finger protein 152	293561	ENSRNOG00000014859	Pattern1	12.86	11.8	14.28	11.85	4.44	0.59	0.41	1.44	0.32	0.28	0.44	0.19	0.11	0.06	0.12	0.1	0.08	3.95	4.59	3.42	2.74	2.87	2.87	2.11	3.13	2.6	1.37	2.56	2.34
292263	Fbxo5	F-box protein 5	292263	ENSRNOG00000024077	Pattern1	28.48	27.42	28.25	22.18	17.1	4.83	4.25	6.7	2.6	1.74	2.04	1.23	1.46	1.04	0.65	0.44	0.53	11.43	12.93	11.36	7.91	7.67	8.43	7.66	9.25	6.85	5.33	7.33	6.39
497083	Xkr5	XK related 5	497083	ENSRNOG00000028636	Pattern1	9.24	10.01	10.15	6.26	2.18	0.7	0.48	0.39	0.39	0.38	0.58	0.24	0.03	0.14	0.12	0.12	0.23	2.51	2.84	2.78	0.97	0.74	0.63	0.62	0.97	0.52	0.64	0.57	0.35
170567	Slc38a1	solute carrier family 38 member 1	170567	ENSRNOG00000005291	Pattern1	7.29	7.09	8.66	8.7	3.84	2.88	3.7	3.38	4.44	4.22	4.06	4.13	3.82	4.1	4.22	3.49	3.96	3.81	4.96	3.64	1.52	2.01	1.8	1.56	1.16	1.57	1.04	1.48	1.81
65205	Mmp16	matrix metallopeptidase 16	65205	ENSRNOG00000005708	Pattern1	11.73	11.15	13.04	5.45	2.14	0.18	0.19	0.36	0.39	0.93	0.7	1.85	1.86	2.06	1.66	2.63	2.08	1.88	2.14	1.96	1.48	0.82	0.73	0.84	1.03	0.83	1.03	0.76	0.77
304951	Nuf2	NUF2 NDC80 kinetochore complex component	304951	ENSRNOG00000002711	Pattern1	22.89	23.36	21.5	21.52	19.72	29.18	27.81	28.3	21.97	22.12	20.11	13.8	15.5	17.62	11.16	11.15	11.93	13.86	13.24	14.26	10.36	9.16	9.52	7.84	9.93	9.46	7.93	8.65	10.66
100314204	Mir196c	microRNA 196c	100314204	ENSRNOG00000035510	Pattern1	17.74	19.21	15.74	9.08	5.81	0	0	0	0	0.21	0	0	0	0	0	0	0	2.35	1.3	2.98	1.33	0.62	0.38	0.86	0.9	0.93	0.43	0.95	0.89
114494	Ccna2	cyclin A2	114494	ENSRNOG00000015423	Pattern1	56.8	55.34	59.3	54.52	39.05	17.39	13.87	23.59	6.85	5.29	5.41	4.59	3.06	3.7	1.29	1.64	1.82	25.58	28.42	26.41	17.51	16.11	14.64	15.64	14.11	16.35	13.99	15.81	13.91
25632	Hba1	hemoglobin alpha 1	25632	ENSRNOG00000029886	Pattern1	741.67	617.13	777.43	514.71	638.29	429.51	125.85	160.12	100.94	44.68	262.31	66.71	89.89	31.27	11.47	17.59	30.71	0	0	2.52	0	0	0	0	0.92	0	0	0	0
25123	Tagln	transgelin	25123	ENSRNOG00000017628	Pattern1	304.74	295.6	263.63	155.1	96.45	45.54	29.72	34.67	22.38	20.32	37.09	30.4	25.33	13.11	14.67	13.2	15.72	57.37	74.98	112.48	56.4	50.74	36.63	36	50.42	43.08	35.94	35.3	46.69
116685	Lmnb1	lamin B1	116685	ENSRNOG00000013774	Pattern1	64.65	79.72	58.4	48.4	27.3	20.9	21.56	20.57	30.63	25.8	22.51	19.16	19.71	18.63	20.59	12.39	12.83	23.22	27.8	29.7	12.24	13.1	11.37	9.97	12.51	13.1	12.12	10.9	11.66
140588	Gli3	GLI family zinc finger 3	140588	ENSRNOG00000014395	Pattern1	3.65	3.68	4.19	5.07	2.76	0.81	1	1.72	0.43	0.29	0.62	0.33	0.26	0.26	0.11	0.12	0.11	1.48	2.15	1.56	1.19	1.11	1.47	1.49	1.19	1.35	1.21	1.54	1.32
295538	Depdc1	DEP domain containing 1	295538	ENSRNOG00000009503	Pattern1	10.58	9.92	9.39	10.44	6.1	6.83	7.05	6.43	5.38	3.78	4.58	3.63	3.45	3.23	1.91	2.03	1.24	4.2	4.33	3.72	2.77	2.05	2.52	1.96	2.51	2.26	1.18	2.02	1.48
300126	Gtse1	G-2 and S-phase expressed 1	300126	ENSRNOG00000016148	Pattern1	22.42	21.99	23.47	27.98	26.83	15.95	16.35	19.26	12.07	11.6	13.15	8.7	8.24	7.39	5.56	5.73	5.34	16.3	15.06	16.53	11.93	11.27	12.88	11.56	11.18	11.75	10.67	10.67	11.24
291936	Hhip	Hedgehog-interacting protein	291936	ENSRNOG00000018268	Pattern1	5.23	4.21	6.27	5.08	4.92	0.31	0.1	0.5	0.17	0	0	0.1	0.03	0	0.02	0	0.06	1.55	1.75	1.36	1.65	1.34	1.55	0.65	0.96	0.7	0.5	0.67	0.6
24582	Myh11	myosin heavy chain 11	24582	ENSRNOG00000057880	Pattern1	50.01	47.39	41.44	53.92	41.85	19.24	12.75	18.88	14.48	14.14	16.81	18.53	14.59	11.94	10.03	9.79	12.54	22.36	18.99	41.15	16.43	13.44	11.52	13.15	17.69	17.27	13.05	12.98	17.33
360559	Pimreg	PICALM interacting mitotic regulator	360559	ENSRNOG00000008040	Pattern1	28.56	31.42	31.82	19.99	8.65	1.96	1.17	0.99	0.64	0.4	0.58	0.37	0.36	0.12	0.15	0.24	0	9.68	9.38	12.36	3.49	2.59	3.05	2.17	2.49	2.54	1.46	1.96	1.53
316129	Uhrf1	ubiquitin-like with PHD and ring finger domains 1	316129	ENSRNOG00000048411	Pattern1	26.58	26.98	39.09	19.24	17.97	11.59	9.5	19.27	11.66	11.18	5.96	8.63	4.39	5.61	6.29	4.41	2.55	6.87	11.97	10.71	10.78	6.68	4.92	9.69	4.21	4.93	4.29	3.17	5.15
316384	Cavin2	caveolae associated protein 2	316384	ENSRNOG00000025895	Pattern1	32.41	33.79	34.85	34.03	27.96	7.71	4.74	8.73	3.94	4.07	5.27	3.79	3.02	1.94	1.32	0.94	1.85	11.38	11.4	12.73	10.22	8.27	9.51	9.74	9.26	8.68	10.66	8.07	9.09
65204	Cnn1	calponin 1	65204	ENSRNOG00000027736	Pattern1	40.22	41.49	38.22	32.26	27.05	10.58	6.1	8.18	5.99	4.52	7.24	5.56	4.87	2.7	2.41	2.49	3.42	17.32	13.06	21.87	7.84	5.03	5.42	4.06	7.31	7.31	3.31	5.11	5.69
303730	Cbx2	chromobox 2	303730	ENSRNOG00000049215	Pattern1	20.26	20.42	18.17	28.75	29.48	10.61	9.15	16.61	3.68	2.54	3.23	2.49	2.23	2.08	0.89	1.36	1.71	17.76	17.53	17.18	12.46	13.65	14.06	13.72	11.12	12.77	13.1	13.59	13.41
114592	Aurkb	aurora kinase B	114592	ENSRNOG00000005659	Pattern1	44.6	48.08	48.4	41.32	31.15	9.62	13.73	16.38	28.76	26.56	19.97	19.13	27.55	28.4	17.38	16.76	17	15.74	25.52	21.83	15.11	8.28	12.5	8.88	9.35	10.59	5.92	7.31	9.54
292071	Cdt1	chromatin licensing and DNA replication factor 1	292071	ENSRNOG00000013970	Pattern1	35.1	29.93	31.58	15.32	12.52	3.64	3.85	6.17	1.53	1.26	1.14	0.76	0.79	0.87	0.21	0.32	0.39	14.49	13.67	12.38	6.58	6.23	5.5	5.58	7.34	5.4	3.52	5.74	6.4
315981	Col6a4	collagen type VI alpha 4	315981	ENSRNOG00000031782	Pattern1	5.68	4.76	4.35	9.7	8.14	3.26	3.42	3.35	3.78	2.66	2.47	2.42	2.21	2.34	1.4	1.68	1.78	2.75	2.55	4.09	2.75	2.59	2.06	1.37	2.26	2.36	1.26	1.63	2
311742	Cdca7	cell division cycle associated 7	311742	ENSRNOG00000001514	Pattern1	50.97	53.26	50.72	35.25	31.24	32.69	29.51	34.81	23.14	16.33	18.3	15.93	16.99	13.56	9.61	10.09	11.05	24.21	23.19	23.45	14.27	14.6	14.47	14.58	12.72	14.05	12.08	14.57	14.65
291445	Megf10	multiple EGF-like domains 10	291445	ENSRNOG00000013674	Pattern1	6.01	6.77	7.99	5.78	3.43	1.5	1.32	0.88	0.48	0.49	0.5	0.52	0.5	0.39	0.4	0.67	0.5	1.69	1.65	1.56	1.1	1.24	1.16	1.02	0.85	0.91	0.55	0.77	0.86
294286	Kifc1	kinesin family member C1	294286	ENSRNOG00000000479	Pattern1	47.14	49.5	46.04	40.11	31.04	43.41	38.95	44.27	24.37	17.53	20.44	17.07	16.76	15.88	9.81	11.67	13.65	20.26	20.53	21.16	12.3	11.52	12.41	14.58	12.23	13.16	16	10.38	11.31
306575	Ckap2	cytoskeleton associated protein 2	306575	ENSRNOG00000024650	Pattern1	19.78	19.36	18.82	20.37	13.7	16.2	18.21	14.9	14.4	12.63	13.15	8.83	8.8	8.43	6.3	7.29	5.62	11.53	12.6	9.98	7.03	6.69	6.76	6.86	6.24	6.26	4.32	6.37	5.61
58827	Mest	mesoderm specific transcript	58827	-	Pattern1	17.17	18.8	26.28	15.8	4.88	1.28	1.09	0.8	0.54	0	0	0.29	0.26	0	0.07	0	0	3.52	4.56	5.25	3.87	2.82	2.41	2.94	2.44	3.19	4.75	2.7	3.15
288057	Mylk	myosin light chain kinase	288057	ENSRNOG00000002215	Pattern1	24.41	24.23	22.65	29.09	30.83	11.65	9.33	9.86	8.92	7.54	10.3	8.39	6.69	5.35	4.59	4.3	4.83	16.56	13.32	19.26	15.31	13.1	9.74	11.68	13.13	12.67	10.95	12.54	11.96
499322	Fam111a	family with sequence similarity 111 member A	499322	ENSRNOG00000012067	Pattern1	18.53	20.11	18.56	15.73	7.63	1.43	1.04	1.13	0.8	0.56	0.88	0.4	0.38	0.34	0.07	0.04	0.26	6.34	6.36	5.09	3.43	2.25	2.41	1.78	2.84	1.98	0.89	1.52	1.67
309098	Tubgcp2	tubulin gamma complex associated protein 2	309098	ENSRNOG00000018137	Pattern2	20.61	18.82	21.53	25.94	25.83	20.96	17.63	22.75	12.94	10.07	13.75	13.12	9.01	10.45	5.84	6.19	6.61	11.37	15.7	14.21	9.69	15.21	11.74	12.59	7.59	12.37	10.31	9.05	13.03
297428	Copg1	coatomer protein complex subunit gamma 1	297428	ENSRNOG00000010474	Pattern2	3.94	8.27	4.77	13.66	19.72	4.41	8.97	5.08	1.8	1.49	1.3	2	1.06	0.81	0.63	0.53	0.65	4.1	7.91	5.81	6.99	7.21	4.21	4.08	7.04	6.02	4.53	6.39	4.19
29686	Scn1b	sodium voltage-gated channel beta subunit 1	29686	ENSRNOG00000021102	Pattern2	3.12	3.06	3.07	8.43	12.34	5.6	3.43	5.71	2.56	2.04	3.62	2.21	2.39	1.12	1.13	0.88	1.13	6.63	6.13	8.69	3.31	3.28	3.43	3.35	1.34	2.61	5.74	2.18	2.46
314251	Sptb	spectrin beta erythrocytic	314251	ENSRNOG00000006911	Pattern2	7.01	7.33	6.98	17.61	15.13	7.88	7.44	12.17	3.32	2.46	3.27	3.05	2.17	1.96	1.58	1.32	2.76	4.78	4.28	4.24	3.37	4.51	5.1	5.44	4.91	3.14	6.37	3.89	5.58
293847	Dusp9	dual specificity phosphatase 9	293847	ENSRNOG00000055185	Pattern2	2.68	2.52	2.42	16.68	17.17	6.61	5.45	8.13	2.2	1.78	2.53	2.03	1.82	1.65	0.97	0.62	1.25	12.93	10.01	10.12	7.25	7.9	7.64	7.01	4.32	5.76	6.94	7.59	7.93
288750	Tmem132d	transmembrane protein 132D	288750	ENSRNOG00000008447	Pattern2	0.34	0.85	0.67	4.13	3.22	1.06	1.12	0.55	1.11	1.38	1.05	0.6	0.61	0.91	0.32	0.31	0.55	1.32	2.05	1.64	0.85	1.2	0.83	1.26	0.99	1.04	1.4	0.82	0.98
299762	Tmtc2	transmembrane and tetratricopeptide repeat containing 2	299762	ENSRNOG00000004585	Pattern2	2.03	2.24	2.75	11.72	14.68	4.16	4.85	4.31	3.3	3.11	2.9	3.09	2.56	2.39	2.5	2.41	2.27	4.39	4.97	3.32	3.5	3.51	3.94	3.02	3.32	3.2	2.43	3.18	3.38
171099	Rasd2	RASD family member 2	171099	ENSRNOG00000014761	Pattern2	24.23	26.17	24.72	60.55	58.87	21.25	16.09	27.26	8.34	6.86	9.83	8.58	7.23	5.67	3.81	4.74	4.61	35.19	37.87	39.55	24.65	28.06	27.52	27.89	23.17	23.27	36.45	27.11	29.31
84422	Gfra3	GDNF family receptor alpha 3	84422	ENSRNOG00000020309	Pattern2	0.89	1.06	0.88	1.98	2.4	0.88	0.57	0.55	0.49	0.19	0.16	0.22	0.25	0	0.26	0.36	0.11	0.46	0.42	0.74	0.37	0.42	0.21	0.5	0.46	0.38	0.18	0.26	0.39
58919	Ccnd1	cyclin D1	58919	ENSRNOG00000020918	Pattern2	6.63	7.22	6.1	17.73	25.58	8.69	7.26	12.4	3.01	2.94	3.37	2.24	2.2	1.79	1.02	1.14	1.04	12.83	12.9	10.63	8.9	8.34	9.92	10.39	7.98	7.72	8.75	9.94	8.61
25061	Crabp1	cellular retinoic acid binding protein 1	25061	ENSRNOG00000023633	Pattern2	17.76	17.87	18.46	93.58	93.66	19.98	16.7	31.69	5.72	4.54	6.58	4.66	4.41	5.19	2.68	2.05	3.75	43.38	38.52	49.34	24.31	25.83	32.16	25.98	21.95	25	30.94	26.46	40.45
304965	Fcrla	Fc receptor-like A	304965	ENSRNOG00000003136	Pattern2	3.07	4.82	4.48	13.43	15.8	5.79	10.93	7.39	5.51	3.75	4.01	4.78	3.59	2.71	2.72	4.18	4.21	6.06	3.83	5.94	5.09	3.02	2.19	4.3	2.42	3.33	7.36	5.59	5.07
292905	Hrc	histidine rich calcium binding protein	292905	ENSRNOG00000020719	Pattern2	0.78	0.81	0.75	2.91	2.66	0.6	0.32	0.63	0.27	0.35	0.39	0.53	0.25	0.46	0.25	0.33	0.31	0.67	0.44	1.12	0.26	0.32	0.12	0.27	0.3	0.25	0.18	0.34	0.42
29547	Homer2	homer scaffold protein 2	29547	ENSRNOG00000061450	Pattern2	3.41	3.91	4.16	9.79	10.93	3.1	2.8	5.1	1.28	0.74	1.29	0.84	1.07	1.08	0.49	0.42	0.74	5.79	4.15	5.65	3.51	3.03	3.91	3.33	2.92	3.22	2.94	3.65	3.39
690585	Alyref	AlyREF export factor	690585	ENSRNOG00000036687	Pattern2	39.51	38.01	36.61	47.43	88.8	56.52	74.91	60.66	27.36	33.12	22.19	15.22	23.17	17.12	9.84	10.51	12	37.34	31.56	38.95	25.41	26.11	38.02	22.75	20.87	20.94	28	22.04	24.51
171062	Nkg7	natural killer cell granule protein 7	171062	ENSRNOG00000017749	Pattern2	1.12	0.76	0.71	4.96	7.86	0.91	0	2.16	0.54	0.44	1.1	1.47	0.56	0	0	0	0	2.52	1.51	4.12	0.35	0.7	0.51	1.32	0.99	0.64	1.39	0	0
292700	Ceacam16	carcinoembryonic antigen-related cell adhesion molecule 16	292700	ENSRNOG00000031391	Pattern2	1.26	0.92	0.34	9.24	20.54	5.91	6.03	6.41	1.65	1.27	1.17	1.43	1	0.38	0.86	1.49	0.99	2.81	2.19	2.88	0.36	0.84	1.43	1.36	2.82	4.1	0.3	1.19	1.8
100361647	Galnt6	polypeptide N-acetylgalactosaminyltransferase 6	100361647	ENSRNOG00000033059	Pattern2	6.19	7.64	5.7	14.59	26.43	15.19	15	10.94	5.47	4.7	6.57	3.76	3.8	3.58	1.52	1.71	2.08	5.84	6.06	6.07	7.24	6.88	7.28	8.54	6.57	8.36	11.2	8.93	7.94
680663	LOC680663	hypothetical protein LOC680663	680663	ENSRNOG00000011120	Pattern2	1.23	1.29	1.46	5.31	4.8	1.24	1.65	3.02	0.66	0.58	0.62	0.42	0.44	0.24	0.09	0.2	0.21	1.95	1.93	1.52	1.76	1.7	1.79	1.96	1.71	1.41	1.45	2.5	1.83
292206	Trip13	thyroid hormone receptor interactor 13	292206	ENSRNOG00000015810	Pattern2	0.57	2.77	2.48	7.85	4.08	1.81	1.92	2.78	1.17	0.63	0.78	0.68	0.17	0.74	0.37	0.6	0.38	0.71	3.6	2.85	2.04	1.55	2.01	2.11	1.66	2.2	0.81	2.01	2.53
305095	Tmcc2	transmembrane and coiled-coil domain family 2	305095	ENSRNOG00000000033	Pattern3	2.76	1.46	2.92	3.27	4.49	8.7	6.79	7.29	3.38	2.31	3.82	2.26	2.72	1.97	0.93	1.14	1.94	1.11	1.15	1.49	1.08	1.01	1.03	1.04	1.08	0.93	1.32	1.05	0.86
298429	Rad54l	RAD54 like	298429	ENSRNOG00000013148	Pattern3	3.65	3.48	3.43	5.75	6.32	4.9	4.96	6.51	4.16	3.68	4.21	3.18	2.99	3.21	1.85	2.22	2.14	3.87	3.76	3.02	2.53	1.94	2.05	2.84	2.47	2.36	2.28	2.09	2.2
311791	Zmynd19	zinc finger MYND-type containing 19	311791	ENSRNOG00000007752	Pattern3	0.82	0	0	0.99	7.22	1.61	1.62	1.47	0	0.73	0.42	6.6	8.09	0.52	0.41	0.31	0.39	0	0.59	0	0.41	0.63	0	0	0.34	0	0	0	0
619575	Sohlh2	spermatogenesis and oogenesis specific basic helix-loop-helix 2	619575	ENSRNOG00000038091	Pattern3	2.69	2.5	2.1	18.04	26.21	39.72	41.79	48.77	19.12	13.27	15.08	12.39	11.53	11.02	6.16	6.65	7.62	13.29	10.2	9.12	8.29	7.24	10.18	9.17	6.86	6.79	7.41	8.16	7.57
24627	Pde4d	phosphodiesterase 4D	24627	ENSRNOG00000042536	Pattern3	1.3	1.32	1.3	3.25	8.5	6.05	4.96	0.64	3.78	4.95	4.99	3.23	3.3	4.47	3.28	2.24	2.17	0.94	1.41	0.9	0.76	0.62	0.69	0.7	0.94	0.73	0.61	0.63	0.55
690393	Tex12	testis expressed 12	690393	ENSRNOG00000049470	Pattern3	0	0	0	10.93	28.11	47.3	39.07	51.66	23.03	14.68	1.54	1.41	12.64	0	0	0.59	0.73	9.46	0.89	1.33	1.1	1.51	0.96	2.02	1.55	1.72	1.79	11.06	0.99
291234	Mki67	marker of proliferation Ki-67	291234	ENSRNOG00000028137	Pattern3	37.15	39.84	45.81	52.52	63.19	63.27	62.69	69.33	46.55	43.26	47.34	33.11	31.77	37.42	34.42	29.27	30.66	25.14	31.01	24.57	22.99	21.62	20.89	26.15	22.68	22.82	14.97	21.16	22.59
685161	Eppin	epididymal peptidase inhibitor	685161	ENSRNOG00000028908	Pattern3	27.44	28.75	30.82	52.39	139	143.44	125.49	147.2	66.06	49.04	71.62	42.34	43.22	51.16	24.72	24.75	35.73	9.26	9.95	11.95	10.61	16.71	10.94	45.17	32.22	25.28	28.99	27.85	44.89
306617	Kbtbd11	kelch repeat and BTB domain containing 11	306617	ENSRNOG00000012333	Pattern3	0.46	0.4	0.5	4.3	7.37	3.5	2.76	3.9	6.45	1.3	2.73	2.49	1.44	1.89	0.68	1.19	1.04	2.49	2.47	2.07	1.74	2	2.21	1.83	1.23	1.35	1.9	1.85	2
257649	Cenpf	centromere protein F	257649	ENSRNOG00000003388	Pattern3	16.49	17.41	17.47	26.76	34.73	37.48	40.57	44.72	26.97	26.25	27.02	21.62	19.67	26.68	16.02	13.79	15	12.75	15.43	11.73	11.98	11.99	12.74	12.96	11.46	11.69	8.19	11.69	11.67
24269	Cpa1	carboxypeptidase A1	24269	ENSRNOG00000010725	Pattern3	0.54	0.54	0.58	6.52	11.75	2.93	3.6	0.71	1.94	0.32	1.36	0.61	0.23	0	0	0	0	0	0	0	0.41	0.38	0	1.47	0.34	0.49	2.67	0.97	0.97
364382	Prmt5	protein arginine methyltransferase 5	364382	ENSRNOG00000012046	Pattern3	16.01	15.1	11.26	25.79	29	29.65	35.39	29.5	26.59	16.73	22.55	16.49	13.66	11.14	10.35	10.52	7.91	15.88	13.71	13.05	13.36	9.42	12.69	12.47	9.32	12.17	13.47	11.01	11.61
305974	Scara5	scavenger receptor class A member 5	305974	ENSRNOG00000014398	Pattern3	6.48	9.13	6.66	23.01	62.39	48.9	47.05	19.97	21.49	16.66	23.77	15.65	14.98	13.43	6.97	6.87	7.14	5.98	4.16	5.19	5.49	4.14	2.66	4.48	3.76	3.79	4.46	5.24	4.7
361018	Fam107a	family with sequence similarity 107 member A	361018	ENSRNOG00000033261	Pattern3	1.38	2	1.42	3.65	12.48	6.19	7.09	5.04	2.41	2.43	4.2	2.63	2.76	1.83	1.48	1.82	2.76	4.22	3.43	3.34	2.54	3.23	2.84	3.72	2.86	2.35	2.68	2.16	2
66016	Kcnmb4	potassium calcium-activated channel subfamily M regulatory beta subunit 4	66016	ENSRNOG00000054458	Pattern4	3.67	5.31	3.86	8.89	9.57	3.78	4.36	6.37	9.05	9.85	9.24	8.97	9.65	10.01	8.71	7.71	7.27	6.54	5.36	6.41	4.04	3.94	3.75	3.91	2.64	3.41	3.65	3.38	2.99
289054	Aspm	abnormal spindle microtubule assembly	289054	ENSRNOG00000012318	Pattern4	8.03	9.05	9.89	14.11	9.99	8.99	10.23	11.14	9.52	10.82	10.18	9.44	8.41	9.39	8.04	6.13	7.16	4.4	5.54	4.32	3.69	4.11	3.62	4.4	4.01	4.58	3.41	3.95	4.13
500545	Cdca8	cell division cycle associated 8	500545	ENSRNOG00000031431	Pattern4	30.67	30.52	29.3	28.7	21.14	33.03	38.39	30.35	61.29	59.59	59.97	46.65	51.88	54.09	42.86	37.41	36.18	15.1	13.1	15.02	10.07	8.78	9.14	9.2	9.41	8.57	11.9	8.77	9.93
303575	Kif18b	kinesin family member 18B	303575	ENSRNOG00000021713	Pattern4	20.25	19.78	18.74	21.6	12	8.99	9.49	10.38	18.4	21.38	17.62	14.1	17.46	18.59	14.16	11.08	11.44	7.75	8.49	8.64	4.05	3.9	3.78	3.73	3.91	4.26	4.52	3.86	4.88
308212	Dact2	dishevelled-binding antagonist of beta-catenin 2	308212	ENSRNOG00000022921	Pattern4	8.34	10.08	7.99	7.94	6.57	9.59	10.85	7.67	42.95	56.52	53.53	44.15	61.68	57.97	53.04	44.28	47.24	8.78	8.55	8.71	16.61	18.35	19.93	16.39	17.27	17.56	23.58	20.08	20.08
288003	Rfc4	replication factor C subunit 4	288003	ENSRNOG00000001816	Pattern4	8.81	9.38	25.02	13.56	18.31	23.35	46.81	38.48	66.16	50.05	29.01	35.16	54.46	29.5	21.65	25.94	27.1	12.86	6.45	4.97	5.28	4.65	6.33	5.7	5.42	4.84	3.41	5.26	5.29
58921	Foxm1	forkhead box M1	58921	ENSRNOG00000005936	Pattern4	23.36	24.72	23.72	30.41	26.92	15.88	16.13	21.74	50.14	73.39	64.28	68.26	72.34	75.72	64.64	54.85	62.61	17.51	20.88	20.18	12.92	13.51	13.66	14.16	12.52	13.52	13.49	12.53	13.33
117243	Acsl6	acyl-CoA synthetase long-chain family member 6	117243	ENSRNOG00000026745	Pattern4	8.08	6.63	6.73	12.73	12.71	5.61	5.66	5.47	12.12	14.43	13.89	13.49	15.3	16.99	11.28	10.31	11.01	4.58	4.69	4.22	2.82	3.54	3.26	3.34	3.86	3.95	2.18	2.71	3.14
300057	Recql4	RecQ like helicase 4	300057	ENSRNOG00000032446	Pattern4	5.68	4.64	5.04	8.19	11.54	22.82	21.92	16.24	20.65	17.3	15.99	14.44	18.47	18.31	12.32	13.66	9.75	5.48	6.47	4.43	4.74	4.23	3.91	4.62	4.07	4.11	3.73	3.23	3.22
305984	Cdca2	cell division cycle associated 2	305984	ENSRNOG00000025302	Pattern4	16.45	15.89	16.65	17.38	15.16	14.94	15.59	16.5	40.22	66.31	51.56	114.65	108.48	99.86	148.43	200.01	158.45	8.49	9.62	7.2	7.06	6.14	7.23	6.85	6.47	6.17	4.29	6.11	5.15
298079	Aldh1b1	aldehyde dehydrogenase 1 family member B1	298079	ENSRNOG00000011497	Pattern4	0.95	1.16	0.8	0.72	1.69	2.56	1.16	0.61	1.71	0.5	1.56	1.56	0.84	0.94	0.12	0.17	0.18	0.05	0.09	0	0.06	0.03	0.04	0.04	0.04	0.03	0	0.05	0
301701	Ndc80	NDC80 kinetochore complex component	301701	ENSRNOG00000013727	Pattern4	24.14	24.28	29.58	24.32	18.59	19.62	19.07	18.12	26.81	25.95	27.09	27.23	26.78	28.71	24.57	22.33	23.19	12.7	6.75	11.44	9.32	4.37	4.23	9.72	7.64	4.31	6.86	7.26	4.28
24840	Tnp2	transition protein 2	24840	ENSRNOG00000002566	Pattern4	1.3	0.62	0	1.11	9.47	2.16	1.21	1.48	17.17	223.89	34.06	1484.58	1317.32	1007.84	4665.23	5010.26	3272.64	0	0	0.96	0	0	0	0	1.45	1.16	0.9	0.21	0
24916	Rnf112	ring finger protein 112	24916	ENSRNOG00000002364	Pattern4	2.31	3.09	2.08	9.76	6.55	4.05	4.21	3.34	7.03	9.79	8.4	8.44	8.27	9.53	7.15	6.77	6.72	2.33	2.35	2.36	2.52	3.01	2.85	1.93	3.17	2.37	1.06	1.73	2.37
498709	Cks2	CDC28 protein kinase regulatory subunit 2	498709	ENSRNOG00000014130	Pattern4	77.48	63.23	64.66	63.27	49.1	141.92	158.44	121.45	133.4	105.32	105.01	83.83	79.29	65.63	54.4	57.18	38.8	31.06	33.64	24.59	22.23	22.02	21.59	23.13	22.08	20.24	17.29	20.97	18.67
29237	Penk	proenkephalin	29237	ENSRNOG00000008943	Pattern4	12.22	13.76	22.75	8.96	8.91	21.56	20.25	13.45	61.78	80.34	70	76.53	82.74	85.33	73.49	81.99	84.43	37.05	36.3	41.54	37.53	23.04	21.53	23.01	27.01	27.81	24.97	30.19	31.14
25515	Plk1	polo-like kinase 1	25515	ENSRNOG00000018815	Pattern4	26.14	25.93	20.33	21.77	23.29	11.03	8.01	11.55	24.59	37.64	33.58	27.21	34.92	39.46	29.68	20.36	26.04	12.08	11.07	14.9	6.08	6.65	6.42	7.39	5.49	5.73	7.91	5.67	6.22
308761	Prc1	protein regulator of cytokinesis 1	308761	ENSRNOG00000013057	Pattern4	51.31	50	46.99	62.17	43.11	65.93	68.46	57.06	101.29	95.75	112.98	62.63	68.7	80.93	56.93	48.26	47.84	29.87	30.96	26.41	19.61	16.94	17.37	17.53	16.92	15.6	9.96	15.88	14.1
498229	Tmem81	transmembrane protein 81	498229	ENSRNOG00000028752	Pattern4	1.4	1.3	1.15	2.46	3	1.82	2.2	2.96	20.06	38.58	32.03	69.09	66.66	73.17	45.62	57.13	86.97	4.52	4.27	4.6	6.5	7.41	7.29	7.42	8.7	6.07	6.59	6.63	7.62
29460	Tesk1	testis associated actin remodelling kinase 1	29460	ENSRNOG00000053729	Pattern4	14.11	15.48	13.39	18.07	17.8	49.94	50.85	40.92	83.03	91.7	80.08	90.05	106.85	85.22	88.9	82.1	78.61	46.45	46.24	51.48	48.04	50.04	47.05	52.49	51.27	59.07	67.19	57.18	60.69
114215	Insl3	insulin-like 3	114215	ENSRNOG00000018757	Pattern4	48.51	56.03	40	27.29	39.98	160.09	98.07	7.18	167.95	147.65	257.71	147.17	96.37	95.72	83.1	70.53	124.42	0.95	0.82	2.4	0.4	1.22	0.39	1.68	1.48	0.92	2.36	1.27	1.72
24375	Fuca1	alpha-L-fucosidase 1	24375	ENSRNOG00000009325	Pattern4	51.02	49.14	64.3	45.02	53.62	190.97	201.36	101.23	107.73	196.1	167.53	239.97	161.75	219.82	185.15	157.73	153.54	71.04	91.12	73.87	129.16	122.16	82.27	102.79	154.41	118.64	154.9	153.51	115.38
84392	Kif3a	kinesin family member 3a	84392	ENSRNOG00000007515	Pattern4	1.69	1.91	1.51	4.29	5.96	9.11	27.41	22.47	55.26	21.05	34.92	18.53	16.23	17.24	15.68	10.16	10.43	1.59	1.48	2.17	1.52	2.92	1.32	2	1.83	1.57	2.04	1.4	1.52
291023	Id4	inhibitor of DNA binding 4 HLH protein	291023	ENSRNOG00000016099	Pattern4	2.96	3.82	3.11	4.35	7.44	67.49	81.82	41.93	80.28	71.59	73.75	48.62	57.02	55.25	38.99	38.16	33.21	12.16	9.5	8.4	14.1	11.34	14.43	19.04	19.47	17.99	22.62	21.26	15.53
116641	Lgals8	galectin 8	116641	ENSRNOG00000018046	Pattern4	2.56	2.87	3.14	2.25	0	4.06	3.98	4.37	19.8	20.12	17.43	27.67	26.45	30.26	30.79	30.04	34.62	3.16	3.98	3.06	4.25	3.58	3.84	3.71	3.95	4.49	3.47	3.77	3.25
360962	Tacc3	transforming acidic coiled-coil containing protein 3	360962	ENSRNOG00000017259	Pattern4	39.7	38.71	46.27	34.39	42.41	32.58	26.23	28.5	35.63	48.42	41.3	29.23	34.08	37.48	24.05	27.44	25.99	25.4	22.94	21.39	15.59	16.41	14.25	15.72	12.53	12.77	7.83	9.49	13.48
25345	Prm2	protamine 2	25345	ENSRNOG00000002539	Pattern4	0.71	0	0	0.33	2.4	0	0	0	3.19	44.52	11.26	231.79	226.16	201	973.88	1101.25	536.08	0	0	0.51	0	0	0	0	0.36	0	0	0	0
64515	Cdc20	cell division cycle 20	64515	ENSRNOG00000028415	Pattern4	54.38	54.04	41.33	57.22	51.56	136.86	142.98	106.65	119.19	100.77	96.53	84.6	72.5	60.44	50.91	46.67	44.96	23.07	22.04	24.24	12.41	17.41	19.36	24.26	13.03	13.02	23.03	13.86	17.34
317590	Magec2	MAGE family member C2	317590	ENSRNOG00000026265	Pattern4	0.84	0.78	0.63	0.88	2.32	121.19	125.43	87.14	62.48	42.74	51.9	36.9	36.73	35.09	26.68	26.78	24.39	3.08	2.55	2.61	7.11	5.51	5.89	12.79	11.39	13.23	6.06	12.72	12.34
25146	Cyp17a1	cytochrome P450 family 17 subfamily a polypeptide 1	25146	ENSRNOG00000020035	Pattern4	53.04	99.29	78.54	42.19	124.57	203.23	127.85	22.35	186.21	88.15	147.48	121.53	71.12	60.21	22.8	34.11	52.94	0.11	0.18	0	0.7	0.25	0.46	0.84	0.61	0.34	0.6	0.31	0.51
360591	Prr11	proline rich 11	360591	ENSRNOG00000006198	Pattern4	4.84	4.36	5.41	4.7	3.2	1.44	1.98	1.65	3.65	4.06	3.52	4.26	4.35	4.9	5.52	4.39	5.21	1.61	1.98	0.51	0.69	1.09	0.78	1.2	0.93	0.93	0.36	0.85	0.72
310074	Depdc1b	DEP domain containing 1B	310074	ENSRNOG00000010701	Pattern4	5.3	4.8	4.92	5.34	3.35	5.01	6.33	4.59	5.9	5.51	5.64	4.36	4.27	5.24	3.09	2.77	2.07	2.34	2.44	2.22	1.11	1.01	0.65	1.22	1.41	1.03	0.5	0.74	0.62
361921	Ect2	epithelial cell transforming 2	361921	ENSRNOG00000024365	Pattern4	12.91	11.78	11.49	13.5	12.56	17.82	21.79	20.26	17.71	17.95	15.81	10.94	9.9	13.59	7.6	7.89	5.15	6.34	5.23	3.7	4.99	4.18	4.45	5.13	4.94	3.83	2.27	4.1	2.68
80878	Slc16a3	solute carrier family 16 member 3	80878	ENSRNOG00000036677	Pattern4	0.61	0.51	0.63	0.64	0.88	3.19	4.31	2.77	9.31	10.94	12.56	14.56	13.37	14.69	18.6	18.91	19.55	3.1	4.9	3.25	5.05	4.38	4.33	8.06	6.66	5.05	11.53	4.63	4.29
300219	Troap	trophinin associated protein	300219	ENSRNOG00000060703	Pattern4	11.84	9.51	11.26	11.27	6.93	8.44	8.43	8.89	10.51	12.66	12.4	8.54	9.86	9.91	7.32	5.24	6.12	3.94	5.21	6.15	2.37	2.57	2.1	3.06	2.27	2.86	1.89	2.07	2.42
100302465	LOC100302465	hypothetical LOC100302465	100302465	ENSRNOG00000027542	Pattern4	1.79	1.59	1.51	5.47	10.16	8.89	9.47	10.27	15.15	18.19	19.75	27.22	27.53	32.98	38.14	46.64	32.42	2.95	2.72	2.58	2.68	2.77	2.9	3.38	2.73	2.79	2.71	2.83	2.15
303311	Rtn4rl1	reticulon 4 receptor-like 1	303311	ENSRNOG00000003121	Pattern4	0.33	0.44	0.37	0.26	0.34	3.8	5.12	2.11	11.87	20.24	17.02	8.82	10.56	12.28	13.72	10.08	10.79	0.39	0.32	0.45	2.08	2.25	1.86	2.18	1.61	1.87	2.4	2.33	2.44
362187	Ccdc34	coiled-coil domain containing 34	362187	ENSRNOG00000005902	Pattern4	22.24	22.69	22.98	23.28	20.2	46.8	52.79	41.57	41.94	31.36	36.44	32.45	27.64	31.57	21.15	22.69	21.13	9.84	9.7	9.21	8.21	8.74	7.9	8	7.78	7.09	8.78	7.98	8.27
25756	Cpt1b	carnitine palmitoyltransferase 1B	25756	ENSRNOG00000010438	Pattern4	1.08	1.98	1.42	2.41	4.9	44.07	47.31	39.08	97.66	161.11	100.82	102.35	90.37	147.57	110.49	125.57	92.12	6.51	9.45	9.05	10.76	11.8	13.28	18.37	16.99	15.36	17.29	19.93	14.96
298545	Cnksr1	connector enhancer of kinase suppressor of Ras 1	298545	ENSRNOG00000022838	Pattern4	0.71	0.73	0.56	3.9	7.87	2.59	1.8	3.56	1.85	3.32	2.85	6.04	4.76	4.99	3.58	5.31	4.79	2.92	2.96	2.76	1.42	1.62	1.32	1.13	0.79	0.99	1.52	1.59	2.06
100310874	Parpbp	PARP1 binding protein	100310874	ENSRNOG00000004682	Pattern4	6.78	6.43	5.63	5.72	3.51	20.32	24.18	14.01	27.42	23.6	26.51	20.58	17.32	19.56	13.31	16.03	11.15	2.07	2.58	1.45	1.31	1.09	1.44	1.28	1.33	1.16	0.91	1.13	0.61
363088	Ccnb2	cyclin B2	363088	-	Pattern4	56.26	54.74	55.28	49.46	37.64	52.11	52.03	48.67	78.26	87.9	83.82	77.25	82.45	96.17	69.16	61.27	75.94	26.38	28.03	29.61	18.55	17.56	16.96	19.07	16.63	17.45	15.63	16.48	19.18
287634	Eme1	essential meiotic structure-specific endonuclease 1	287634	ENSRNOG00000024420	Pattern4	5.93	7.04	5.89	5.51	2.61	4.81	4.9	4.26	9.13	7.41	8.7	4.73	5.2	4.46	4.56	3.29	4.58	2.45	2.12	2.08	0.55	1.11	0.75	1.05	1	1.07	1.23	1.12	1.34
313722	Spsb1	splAryanodine receptor domain and SOCS box containing 1	313722	ENSRNOG00000017212	Pattern4	27.19	27.55	29.43	8.96	4.31	3.13	2.91	4.94	16.4	32.19	26.86	66.42	57.26	59.69	46.39	64.16	85.5	18.4	16.23	18.65	12.97	16.13	16.14	16.83	19.4	17.79	23.18	20.83	24.7
362429	Mfap5	microfibril associated protein 5	362429	ENSRNOG00000015505	Pattern4	25.59	24.78	26.47	7.59	9.43	7.31	5.89	4.92	10	13.2	14.44	12.89	14.26	13.9	10.24	12.23	10.16	3.61	3.13	2.97	2.96	4.56	3.61	3.39	2.79	3.58	2.39	3.72	3.9
287371	Drc3	dynein regulatory complex subunit 3	287371	ENSRNOG00000021303	Pattern4	0.66	0	1.16	0.45	0	10.34	14.69	5.39	13.7	24.23	21.59	21.93	17.72	23.29	17.7	22.25	19.52	2.01	3.1	1.73	1.84	1.77	2.68	2.54	3.05	3.69	2.05	3.72	2.94
313484	Dmrtb1	DMRT-like family B with proline-rich C-terminal 1	313484	ENSRNOG00000023213	Pattern4	0.64	0.33	0.71	31.28	46.58	30.96	28.07	33.44	54.16	65.35	65.46	66.46	75.36	77.87	61.83	54.28	73.1	20.13	19.92	25.66	12.31	13.51	13.63	11.37	3.58	5.45	20.19	11	10.66
361576	Tulp2	tubby-like protein 2	361576	ENSRNOG00000020927	Pattern4	0.19	0.13	0.07	0.45	0.47	3.74	5.11	1.19	37.07	152.12	67.8	358.27	173.46	200.49	253.4	408.43	371.5	1.23	0.79	0.87	1.34	4.2	2.45	4.79	4.03	5.72	2.85	5.13	3.65
297594	Cdca3	cell division cycle associated 3	297594	ENSRNOG00000015529	Pattern4	41.45	41.07	41.69	33.63	27.38	29.95	32.7	32.01	92.08	112.22	110.23	83.72	109.46	118.57	97.6	84.51	78.78	22.05	20.16	22.55	12.38	11.18	12.06	13.38	11.16	12.28	10.11	10.81	12.41
316602	Hjurp	Holliday junction recognition protein	316602	ENSRNOG00000022911	Pattern4	23.56	25.09	24.54	27.67	25	20.77	19.86	22.01	28.46	30.42	27.77	21.53	23.8	26.51	18.58	14.41	15.28	13.21	14.62	13.32	10.23	10.02	9.55	10.6	7.95	9.13	8.24	9.54	10.72
295019	RGD1307595	similar to RIKEN cDNA 1700018B24	295019	ENSRNOG00000011239	Pattern4	32.46	26.35	15.08	71.73	51.21	273.64	338	193.99	538.66	426.04	558.45	461.26	466.45	572.42	518.79	338.66	369.33	28.9	23.11	35.36	20.44	21.57	18.77	27.4	20.45	22.8	37.02	23.43	27.01
302884	MGC105649	hypothetical LOC302884	302884	ENSRNOG00000050251	Pattern4	3.24	3.07	3.47	1.78	3.74	107.5	139.39	70.71	200.37	198.72	209.14	122.54	162.18	168.22	118.21	113.06	100.49	4.19	4.09	4.38	6.73	8.24	8.19	11.08	10.25	7.77	10.99	9.93	8.29
501555	Rai2	retinoic acid induced 2	501555	ENSRNOG00000006670	Pattern4	1.09	1.58	1	0.67	0.87	2.95	1.81	1.32	3.38	4.54	4.95	7.04	6.62	6.09	4.91	5.98	7.84	2.24	1.62	2.41	3.26	2.56	2.36	3.4	2.6	2.96	3.69	2.97	3.16
315330	Espl1	extra spindle pole bodies like 1 separase	315330	ENSRNOG00000012835	Pattern4	7.49	7.78	7.77	10.27	10.34	12.46	12.91	13.07	17.55	20.59	18.62	13.58	16.04	16.04	11.21	9.4	10.98	5.77	5.62	5.92	4.02	4.1	4.11	5.36	3.48	4.03	4.22	4.22	4.42
29680	Cyp11a1	cytochrome P450 family 11 subfamily a polypeptide 1	29680	ENSRNOG00000008074	Pattern4	19.84	19.3	12.11	7.83	22.52	29.92	17.29	2.19	21.66	14.75	18.69	11.69	7.29	12.11	8.06	14.47	16.81	0.86	0.74	1.1	1.65	2	1.42	0.99	1.24	1.14	0.95	1.59	2.26
311325	Knstrn	kinetochore-localized astrinSPAG5 binding protein	311325	ENSRNOG00000009334	Pattern4	27.3	24.69	25.49	19.14	14.08	9.44	10.7	10.05	23.02	27.3	26.3	31.44	35.76	34.46	88.24	89.21	74.57	8.71	9.94	10.39	5.85	5.2	5.13	4.98	4.03	4.31	4.75	4.31	4.32
499873	Oip5	Opa interacting protein 5	499873	-	Pattern4	11.87	11.36	8.54	11.32	8.77	18.89	22.26	18.82	14.68	12.24	10.99	8.81	8.5	9.11	5.17	5.77	4.06	5.93	5.6	3.07	3.39	3.03	3.22	4.13	4.56	3.23	1.85	3.65	2.03
65023	Kcnip1	potassium voltage-gated channel interacting protein 1	65023	ENSRNOG00000005365	Pattern4	8.3	7.63	7.57	7.5	6.55	6.14	6.48	3.78	16.21	17.27	18.47	14.54	17.96	19.15	16.43	14.3	15.13	5.36	3.74	6.33	3.39	2.59	1.73	2.56	2.96	2.87	2.1	2.28	3.42
290326	Pbk	PDZ binding kinase	290326	ENSRNOG00000015308	Pattern4	34.72	33.54	29.77	35.78	22.88	59.29	86.8	55.93	99.07	91.32	78.37	62.55	49.62	59.99	46.19	47.91	26.62	14.12	13.31	10.39	9.48	8.43	9.35	7.97	8.56	6.94	5.3	7.78	7.08
309523	Kif20b	kinesin family member 20B	309523	ENSRNOG00000018929	Pattern4	6.75	6.42	6.89	8.77	8.73	15.5	18.05	16.3	22.66	22.33	22.09	14.11	15.74	16.99	12.9	9.94	8.77	3.67	4.46	3.41	2.72	2.79	3.43	3.51	3.52	2.73	1.87	2.83	2.92
307805	Cenpt	centromere protein T	307805	ENSRNOG00000024178	Pattern4	12.65	14.56	15.65	16.51	10.88	22.72	23.71	19.19	25.01	22.04	24.91	16.26	16.79	14.77	14.26	14.31	11.71	7.01	8.49	6.73	3.52	3.96	4.03	5.25	3.4	2.95	3.8	3.03	2.16
311336	Nusap1	nucleolar and spindle associated protein 1	311336	ENSRNOG00000004921	Pattern4	26.78	25.36	24.16	23.22	14.15	8.04	9.39	9.3	15.76	19.2	19.31	12.6	15.82	18.51	13.11	9.95	9.53	8.49	8.16	8.03	5.51	4.05	4.84	4.52	4.86	4.61	2.75	3.7	2.89
360348	Hsd3b1	hydroxy-delta-5-steroid dehydrogenase 3 beta- and steroid delta-isomerase 1	360348	-	Pattern4	104.36	147.09	114.29	56.55	104.51	186.86	105	31	161.25	77.92	136.1	91.7	64.63	53.64	21.21	22.04	25.08	8.91	5.38	11.81	11.17	9.79	8.38	19.28	15.18	12.82	28.39	16.09	16.67
54238	Cdkn2c	cyclin-dependent kinase inhibitor 2C	54238	ENSRNOG00000008956	Pattern4	26.17	25.23	25.25	21.1	9.12	24.9	27.3	17.37	38.02	43.75	45.36	30.98	34.06	37.07	29.89	27.74	23.77	8.06	8.65	9.74	3.77	3.19	3.38	4.22	4.23	3.18	2.47	2.66	3.09
314416	Ak7	adenylate kinase 7	314416	ENSRNOG00000055714	Pattern4	2.17	2.18	1.55	1.76	2.4	12.5	13.33	10.51	22.52	15.28	21.2	22.22	23.7	19.11	17.7	19.6	17.17	4.74	4.74	3.17	7.51	8.31	6.96	6.82	7.57	6.23	5.42	8.34	6.6
296368	Ube2c	ubiquitin-conjugating enzyme E2C	296368	ENSRNOG00000015131	Pattern4	84.82	89.14	80.67	62.57	39.11	16.43	13.6	18.43	32.76	47.36	40.64	43.31	48.13	54.7	44.12	42.82	50.55	28.92	27.39	28.32	11.79	10.96	11.87	11.47	11.93	13.44	10.7	9.61	11.92
50561	Resp18	regulated endocrine-specific protein 18	50561	ENSRNOG00000019704	Pattern4	0	0.18	0	0	0.2	27.39	27.87	2.07	95.42	105.8	112.38	85.47	77.87	29.96	3.92	58.05	59.06	0.81	0.48	0	2.33	1.4	1.42	2.08	2.04	3.72	1.57	1.78	2.31
298441	Nasp	nuclear autoantigenic sperm protein	298441	ENSRNOG00000016454	Pattern4	56	73.04	63.06	98.14	122.51	312.29	383.84	212.12	837.59	866.23	808.96	700.28	681.45	823.48	645.04	607.23	545.22	59.17	69.32	52.5	52.08	40.9	48.96	58.93	44.26	49.17	36.64	45.99	42.97
114482	Nek2	NIMA-related kinase 2	114482	ENSRNOG00000004487	Pattern4	12.51	13.23	12.96	15.39	9.92	72.2	79.06	50.81	154.12	156.27	153.34	115.52	133.42	156.24	112.28	81.67	79.08	6.84	7.03	6.68	3.55	3.56	4.03	4.49	4.73	3.91	2.88	4.09	4.56
29294	Bc1	brain cytoplasmic RNA 1	29294	-	Pattern4	501	413.67	661.84	659.14	559.76	463.32	487.86	779.42	337.05	186.17	186.05	394.97	341.26	145.67	146.24	178.92	163.04	47.59	22.27	42.5	23.64	18.46	17.11	25.31	23.87	25.41	86.7	28.02	32.26
360634	Plekhh3	pleckstrin homology MyTH4 and FERM domain containing H3	360634	ENSRNOG00000020238	Pattern5	10.62	12.84	9.82	9.79	8.64	3.72	3.1	3.56	1.79	2.26	1.66	2.4	2.18	1.6	2.55	3.57	2.61	19.76	17.44	21.52	22.95	22.42	20.04	22.45	24.9	20.02	35.44	20.23	25.45
100568448	Snhg4	small nucleolar RNA host gene 4 (non-protein coding)	100568448	-	Pattern5	10.84	7.94	7.53	1.81	3.28	2.65	1.78	2.3	0.45	0.55	1.01	0.41	0.91	1.15	0.58	0.64	1.1	9.76	11.01	11.96	9.68	12.32	14.02	15.58	13.92	16.3	10.6	7.35	14.36
406162	Notch4	notch 4	406162	ENSRNOG00000000442	Pattern5	2.49	2.31	1.8	2.01	1.54	0.75	0.55	0.71	0.41	0.36	0.64	0.51	0.51	0.14	0.18	0.17	0.24	4.92	5.44	7.08	6.33	5.34	5.99	8.8	5.16	4.81	9.65	4.66	5.64
63882	Asic4	acid sensing ion channel subunit family member 4	63882	ENSRNOG00000019985	Pattern5	6.94	5.47	5.91	1.45	0.3	0.16	0.44	0.38	0.18	0.26	0.45	0.26	0.42	0.22	0.17	0.03	0.42	7.4	6.99	5.75	6.32	5.23	6.21	2.67	3.47	3.45	3.54	3.33	3.94
306825	Mylip	myosin regulatory light chain interacting protein	306825	ENSRNOG00000017579	Pattern5	12.55	12.49	11.47	6.71	6.58	3.49	2.25	4.93	1.71	1.08	1.83	1.48	1.2	0.98	0.64	0.66	0.72	14.28	12.82	14.13	21.44	19.2	18.48	15.96	16.06	13.92	20.1	19.6	16.89
246208	Ifi47	interferon gamma inducible protein 47	246208	ENSRNOG00000002470	Pattern5	3.6	3.21	3.39	3.54	2.85	3.42	1.42	1.44	2	1.47	2.52	1.64	1.12	0.92	1.02	0.73	0.89	18.54	13.92	13.88	12.04	9.98	11	14.57	14.09	14.62	17.64	16.23	16.15
79131	Fabp3	fatty acid binding protein 3	79131	ENSRNOG00000012879	Pattern5	281.51	274.92	346.71	210.01	170.66	185.16	142.67	164.29	54.45	54.04	63.92	43.25	44.46	49.93	32.83	48.84	70.21	389.22	298.36	377.65	343.64	402.08	447.92	367.67	386.57	405.21	387.21	316.52	450.92
297865	Dsel	dermatan sulfate epimerase-like	297865	ENSRNOG00000032307	Pattern5	10.14	10.05	9.38	7.97	3.74	1.07	0.9	6.96	0.54	0.32	0.53	0.31	0.23	0.19	0.16	0.17	0.22	15.83	15.75	10.48	25.84	28.84	26.99	28.37	27.7	23.37	17.74	27.58	19.71
306506	Prag1	PEAK1 related kinase activating pseudokinase 1	306506	ENSRNOG00000011407	Pattern5	1.59	1.89	1.52	1.05	0.5	0.17	0.17	1.2	0.19	0.1	0.1	0.15	0.18	0.07	0.05	0.09	0.2	3.97	4.06	4.22	2.84	3.54	3.31	4.31	3.29	3.52	5.3	3.21	3.57
25056	Rbp1	retinol binding protein 1	25056	ENSRNOG00000013794	Pattern5	142.18	193.35	172.97	104.87	40.47	46.8	49.34	31.07	13.14	15.16	8.66	6.65	9.35	7.86	5.7	5.69	6.06	287.52	273.03	346.85	219.96	210.85	194.58	194.31	108.9	241.03	347.49	130.29	257.49
29713	Kcnj5	potassium voltage-gated channel subfamily J member 5	29713	ENSRNOG00000033796	Pattern5	3.69	4.39	3.95	0.85	0.18	0	0	0.28	0	0	0	0	0	0	0	0	0	2.88	3.41	2.42	6.73	7.45	6.73	6.54	3.7	4.22	7.15	5.08	3.49
500563	Fam110d	family with sequence similarity 110 member D	500563	ENSRNOG00000016491	Pattern5	1.14	1.07	0.93	1.42	0.67	0.66	0.34	0.33	0.43	0.64	0.86	0.65	0.58	0.54	0.47	0.25	0.5	4.46	4.41	4.52	5.66	3.92	4.16	6.06	3.95	2.33	6.23	3.32	3.5
117540	Plscr1	phospholipid scramblase 1	117540	ENSRNOG00000008048	Pattern5	4.17	4.02	4.34	1.83	1.99	0.39	0.62	1.7	0.35	0.13	0.3	0.43	0.27	0.26	0.04	0.18	0.23	10.21	8.15	8.87	8.24	8.02	10.46	8.33	10.45	10.5	11.59	8.96	11.1
56083	Tgm2	transglutaminase 2	56083	ENSRNOG00000012956	Pattern5	55.99	50.28	54.88	55.52	71.17	41	31.1	25.46	22	19.13	23.78	19.76	15.42	11.71	11.39	10.97	12.06	191.05	188.25	211.19	159.3	143.64	150.34	151.76	156.64	189.34	139.68	166.38	150.35
299356	Syne3	spectrin repeat containing nuclear envelope family member 3	299356	ENSRNOG00000005287	Pattern5	6.16	5.48	5.82	6.09	3.99	5.18	4.87	7.48	2.36	1.97	2.27	2.44	2.32	1.9	2.31	2.16	2.08	12.92	13.77	11.52	14.99	16.44	16.5	15.98	15.87	18.52	12.77	19.74	18.81
117582	Tmem158	transmembrane protein 158	117582	ENSRNOG00000004757	Pattern5	20.41	18.91	17.51	8.38	5.72	6.49	4.9	4.37	2.89	2.31	2.28	2.23	2.08	1.92	1.8	2.17	2.69	23.8	21.34	30.78	18.01	19.18	17.23	16.75	16.11	20.03	24.27	16.2	18.17
25560	Abcc9	ATP binding cassette subfamily C member 9	25560	ENSRNOG00000036960	Pattern5	2.29	2.3	2.4	2.55	1.93	1.06	0.82	2.84	0.75	0.99	1.27	0.61	0.75	0.58	0.65	0.56	0.62	4.34	4.96	5.05	8.45	7.19	7.38	11.22	7.84	7.6	8.24	9.29	7.66
24596	Ngfr	nerve growth factor receptor	24596	ENSRNOG00000005392	Pattern5	8.86	8.66	8.42	3.74	5.59	8.36	4.06	8.59	2.85	2.76	3.01	2.05	2.24	1.99	1.2	1.58	1.57	32.24	30.51	39.51	28.29	19.21	16.15	16.03	16.08	17.78	14.78	11.06	12.88
25211	Lyz2	lysozyme 2	25211	ENSRNOG00000005825	Pattern5	34.49	30.93	44.72	13.64	12.36	7.16	6.07	5.82	5.41	3.82	6.6	5.1	5.04	2.83	4.08	2.82	6.25	52.84	40.4	47.71	61.84	58.23	62.68	59.58	48.94	49.26	80.77	63.34	72.28
294075	Ffar4	free fatty acid receptor 4	294075	ENSRNOG00000021763	Pattern5	1.96	2.11	2.16	1.03	0.2	0.61	0.38	0.89	0.61	0.6	0.24	0.33	0.4	0.51	0.25	0.28	0.3	1.28	1.99	1.88	2.98	2.55	3.1	4.98	3.57	3.3	6.59	4.32	4.77
58868	Fzd1	frizzled class receptor 1	58868	ENSRNOG00000016242	Pattern5	12.02	14.03	11.55	13.93	9.82	3.57	2.88	5.89	1.54	0.88	0.99	0.81	0.44	0.33	0.16	0.19	0.34	14.55	14.85	15.3	25.84	27.55	26.44	32.95	28.58	29.78	43.97	35.65	32.33
24167	Adcyap1r1	ADCYAP receptor type 1	24167	ENSRNOG00000012098	Pattern5	2.01	1.71	1.9	1.03	0.8	0.16	0.11	0.21	0.1	0.11	0.17	0.1	0.1	0.07	0.05	0.04	0.06	4.24	4.04	5.84	4.87	3.7	4.03	5.62	3.23	3.16	4.65	2.61	3.15
24778	Slc2a1	solute carrier family 2 member 1	24778	ENSRNOG00000007284	Pattern5	15.65	14.48	10.9	10.71	16.79	14.95	12.17	15.11	9.79	7.78	9.19	9.64	6.91	7.72	4.59	4.43	4.7	37.24	39.75	36.89	32.98	31.47	40.17	44.24	53.47	36.23	59.47	34.51	38.89
24314	Nqo1	NAD(P)H quinone dehydrogenase 1	24314	ENSRNOG00000012772	Pattern5	4.07	5.57	4.42	2.57	3.1	4.07	2.91	3.52	3.11	3.15	3.44	2.7	2.77	3.31	2.32	2.36	2.17	13.48	11.8	14.88	7.57	6.8	6.8	11.52	9.27	13.6	12.98	10.76	10.46
25695	Cebpd	CCAATenhancer binding protein delta	25695	ENSRNOG00000050869	Pattern5	7.47	7.88	7.35	5.37	5.26	4.59	2.83	6.42	2.1	2.76	3.82	1.91	1.75	1.74	0.71	1.19	1.42	54.19	47.49	37.7	15.15	11.85	17.79	29.6	25.75	25.44	57.54	19.5	20.1
315761	Cilp	cartilage intermediate layer protein	315761	ENSRNOG00000029911	Pattern5	2.75	3.35	4	0.37	0.32	0.17	0.24	0.04	0.12	0.31	0.15	0.43	0.45	0.38	0.48	0.79	0.52	3.87	5.16	7.27	12.52	8.13	6.25	4	4.59	5.32	3.52	4.01	4.78
296102	Ell3	elongation factor for RNA polymerase II 3	296102	ENSRNOG00000022868	Pattern5	1.56	1.71	1.23	0.85	1.5	1.52	1.6	1.82	1.19	0.67	0.82	0.87	0.79	0.6	0.47	0.59	0.38	5.58	5.22	4.22	4.82	3.53	3.48	3.26	3.83	3.43	2.23	4.17	3.95
316527	Wnt10a	Wnt family member 10A	316527	ENSRNOG00000052510	Pattern5	3.08	3.23	2.87	1.56	1.32	1.86	1.07	1.4	0.9	0.73	0.71	0.66	0.4	0.28	0.4	0.42	0.41	7.67	7.38	9.61	6.89	6.38	6.37	4.46	5.5	6.05	5.19	5.7	7.22
25472	Kcnj8	potassium voltage-gated channel subfamily J member 8	25472	ENSRNOG00000013463	Pattern5	14.17	13.24	12.95	5.87	3.71	2.34	1.33	1.02	1.43	1.72	2.27	1.22	1.56	0.33	0.63	0.51	0.91	10.2	9.44	13.65	13.27	9.99	12.33	16.88	10.7	8.62	19.95	9.11	10.86
298019	Ctnnal1	catenin alpha-like 1	298019	ENSRNOG00000010593	Pattern5	20.55	22.47	18.99	23.02	19.34	12.72	15.65	16.72	7.2	7.51	7.57	13.74	8.13	8.64	9.4	12.93	8.09	32.71	38.78	28.43	51.74	54.34	59.52	49.54	59.94	43.64	38.57	55.56	49.54
29583	Pecam1	platelet and endothelial cell adhesion molecule 1	29583	-	Pattern5	11.73	10.15	9.76	11.45	9.12	4.32	2.53	2.9	2.44	1.65	3.86	1.62	1.81	0.88	1.12	0.61	1.22	26.51	25.16	25.37	35.78	28.01	31.13	37.85	24.82	19.93	29.91	18.81	22.22
25589	Kdr	kinase insert domain receptor	25589	ENSRNOG00000046829	Pattern5	2.62	2.74	2.47	2.61	1.76	0.73	0.44	0.28	0.55	0.58	0.76	0.4	0.47	0.12	0.19	0.16	0.31	5.52	4.83	5.56	6.62	6.15	6.65	8.35	6.7	6.78	8.86	8.01	7.74
24483	Igf2	insulin-like growth factor 2	24483	ENSRNOG00000020369	Pattern5	20.51	20.34	19.28	7.48	8.53	10.24	8.18	12.55	5.45	5.61	7.26	5.13	3.22	5.34	2.58	1.64	2.16	46.04	40.21	46.73	104.03	78.9	86	103.61	63.5	51.46	95.68	45.34	56.33
298693	Isg15	ISG15 ubiquitin-like modifier	298693	ENSRNOG00000021802	Pattern5	3.76	3.88	3.14	2.11	2.26	1.73	0.49	0.43	0.56	0.25	0.57	0.86	0.28	0	0.36	0.39	0.76	5.33	6.16	7.72	6.92	9.37	9.54	24.71	17.63	23.79	30.24	25.45	17.89
266711	Lzts1	leucine zipper tumor suppressor 1	266711	ENSRNOG00000011826	Pattern5	11.41	11.73	9.37	8.31	9.62	6.74	7.11	5.08	2.96	2.31	2.69	2.17	2.3	1.94	2.68	2.48	2.17	48.94	50.69	46.85	54.36	52.11	48.99	42.57	45.28	51.6	35.23	47.31	45.21
289443	Lrrc8c	leucine rich repeat containing 8 VRAC subunit C	289443	ENSRNOG00000002122	Pattern5	11.12	9.44	11.53	10.09	11.79	12.39	11.38	12.34	5.14	4.83	5.46	4.27	3.85	4.07	4.21	3.53	3.23	19.58	20.81	20.77	22.86	22.53	23.55	23.95	23.6	26.11	20.73	27.33	25.35
360816	Sdsl	serine dehydratase-like	360816	ENSRNOG00000001391	Pattern5	12.81	12.94	11.3	8.33	13.13	9.77	8.37	9.53	3.71	2.98	3.89	2.94	3	2.55	2.47	2.18	2.47	22.02	21.79	30.9	22.19	24.57	25.76	24.22	28.16	31.52	38.54	26.91	36.61
89806	Tie1	tyrosine kinase with immunoglobulin-like and EGF-like domains 1	89806	ENSRNOG00000020173	Pattern5	2.65	2.17	1.68	2.45	2.11	0.99	0.49	0.54	0.61	0.49	0.8	0.59	0.6	0.12	0.16	0.1	0.18	5.94	6.07	7.87	9.94	8.06	8	11.85	6.45	6.41	11.61	5.14	7.3
309122	H19	H19 imprinted maternally expressed transcript (non-protein coding)	309122	-	Pattern5	112.71	123.01	101.59	25.19	12.69	2.14	1.55	3.96	0.97	0.78	0.67	0.78	0.96	0.66	0.56	0.61	0.32	308.69	323.61	339.61	489.72	364.59	347.71	428.5	247.59	215.39	306.7	172.38	212.6
297339	Capg	capping actin protein gelsolin like	297339	ENSRNOG00000013668	Pattern5	4.22	6.07	3.92	1.42	1.42	1.35	0.61	0.68	0.33	0.31	0.7	0.71	0.78	0.54	2.55	3.02	2.2	4.6	3.68	5.21	6.32	3.88	3.88	6.54	4.03	4.23	10.47	3.69	4.16
314397	Rin3	Ras and Rab interactor 3	314397	ENSRNOG00000007062	Pattern5	4.98	5.3	4.23	3.26	3.58	4.73	4.06	2.91	2.11	1.96	2.4	1.53	1.96	1.37	2.29	1.56	2.13	9.49	8.63	11.78	8.22	8.42	7.2	8.35	8.63	9.6	8.84	8.64	9.65
25369	Adora2a	adenosine A2a receptor	25369	ENSRNOG00000001302	Pattern5	1.16	1.21	1.43	0.82	0.86	0.46	0.33	0.41	0.24	0.14	0.29	0.16	0.1	0.12	0.02	0	0.2	5.56	4.66	6.17	3.77	3.2	3.81	4.74	2.97	2.77	4.91	2.69	2.85
64534	Pim3	Pim-3 proto-oncogene serinethreonine kinase	64534	ENSRNOG00000029698	Pattern5	27.53	34.08	28.21	32.93	31.96	39.41	40.14	41.85	22.81	16.98	16.31	12.57	12.35	10.7	8.05	8.75	8.92	111.83	114.23	114.44	78.28	67.85	77.52	62.28	66.07	81.26	81.54	71.98	84.24
308773	Hapln3	hyaluronan and proteoglycan link protein 3	308773	ENSRNOG00000022321	Pattern5	7.45	8.07	6.5	2.82	4.05	2.83	2.58	1.41	1.61	1.08	0.92	1.03	1.17	0.73	1.06	1.31	0.6	15.4	17.15	16.18	12.94	13.23	13.5	7.71	10.22	12.44	9.14	8.01	8.89
361970	Trim2	tripartite motif-containing 2	361970	ENSRNOG00000010124	Pattern5	19.7	21.85	21.74	12	8.18	0.6	0.48	3.36	0.3	0.22	0.34	0.16	0.2	0.25	0.17	0.11	0.15	53.52	54.14	43.81	46.33	42.91	48.86	41.46	53.77	39.91	37.38	47.4	36.55
311332	Dll4	delta like canonical Notch ligand 4	311332	ENSRNOG00000014011	Pattern5	1.74	0.98	1.12	0.99	0.88	0.34	0.16	0.12	0.62	0.29	0.54	0.44	0.32	0.08	0.18	0.06	0.26	11.13	12.15	14.53	11.95	9.03	11.83	14.78	9.38	7.66	14.08	7.14	10.21
311494	Rin2	Ras and Rab interactor 2	311494	ENSRNOG00000010131	Pattern5	24.21	26.88	24.79	33.37	19.48	7.7	8.22	33.97	6.85	6.25	5.94	6.29	5.49	4.98	5.21	8.18	4.54	73	69.09	56.74	78.45	80.59	82.11	99.91	91.68	76.4	95.69	96.25	79.29
114519	Nfil3	nuclear factor interleukin 3 regulated	114519	ENSRNOG00000011668	Pattern5	20.38	26.68	24.83	18.26	10.68	3.11	2.7	10.04	2.12	1.13	2.11	1.26	0.98	1.75	0.87	1.03	1.28	31.99	34.52	35.62	30.9	34.71	36.03	37.63	41.56	34.66	55.42	39.56	37.85
300682	Tmprss13	transmembrane serine protease 13	300682	ENSRNOG00000016397	Pattern5	1.04	0.65	0.43	0.65	0.85	0.21	0.1	0.12	0.06	0.04	0.04	0.04	0.05	0.06	0.04	0.07	0	11.68	11.47	12	4.2	4.65	6.17	3.18	5.63	6.08	2.92	5.22	5.33
60630	Unc5b	unc-5 netrin receptor B	60630	ENSRNOG00000000567	Pattern5	4.27	4.58	5.28	1.53	1.69	0.36	0.3	0.33	0.12	0.1	0.12	0.18	0	0.09	0.05	0	0	6.65	8.27	8.61	8.63	6.49	6.27	9.81	5.98	6.5	11.45	4.08	5.17
315191	Fbln1	fibulin 1	315191	ENSRNOG00000014137	Pattern5	4.5	5.26	4.63	2.61	2.26	1.05	0.68	1.04	0.51	0.29	0.51	0.48	0.31	0.46	0.26	0.39	0.4	6.34	12.14	7.67	7.6	6.56	6.46	11.02	7.51	6.61	14.91	6.6	6.69
59326	Rapgef3	Rap guanine nucleotide exchange factor 3	59326	ENSRNOG00000059961	Pattern5	10.46	7.86	8.39	6.55	4.76	2.53	2.34	5.2	1.44	1.16	1.48	1.22	1.35	0.85	0.64	0.56	0.8	9.36	12.58	11.5	12.35	13.42	15.03	14.7	18.15	16.68	17.16	17.69	16.64
293997	Kazald1	Kazal-type serine peptidase inhibitor domain 1	293997	ENSRNOG00000016058	Pattern5	3.66	3.46	4.24	1.03	0.71	0.39	0.32	0.14	0.17	0.09	0.23	0.24	0.21	0	0.2	0.21	0.11	2.64	3.2	2.98	2.99	2.99	3.05	3.16	2.79	3.11	4.64	2.26	3.09
684028	Cryga	crystallin gamma A	684028	ENSRNOG00000014790	Pattern5	9.54	14.27	10.46	1.66	0.56	0	0	0.7	0.15	0	0	0	0	0	0	0	0	2.91	2.05	2.91	4.1	3.67	4.07	8.83	8.18	10.68	17.91	8.35	8.96
192262	C1s	complement C1s	192262	ENSRNOG00000011971	Pattern5	42.27	42.13	42.27	38.7	37.11	27.53	19.93	29.23	16.75	12.65	24.88	17.28	10.18	8.64	7.56	5.91	10.36	112.89	102.32	126.7	122.53	103.35	105.82	211.64	133.27	109.47	232.82	151.78	158.76
294643	Lhfpl2	LHFPL tetraspan subfamily member 2	294643	ENSRNOG00000011032	Pattern5	11.25	9.59	10.75	9.06	6.43	8.04	7.95	2.08	5.19	3.95	4.55	4.72	4.6	4.92	3.62	2.91	2.48	11.73	11.65	11.09	20.99	18.37	17.46	13.13	16.89	19.02	15.32	20.99	16.54
679921	Vasn	vasorin	679921	ENSRNOG00000004141	Pattern5	58.1	60.38	51.47	48.99	40.99	25.1	21.06	33.62	9.77	7.92	9.31	7.53	8.07	7.05	4.47	4.42	6.25	77.58	70.31	81.78	93.79	102.61	96.45	86.32	99.15	113.94	109.35	96.56	119.86
304091	Il10rb	interleukin 10 receptor subunit beta	304091	ENSRNOG00000028638	Pattern5	8.5	9.46	8.5	6.66	3.73	1.82	1.49	1.66	1.14	1.24	1.12	1.79	1.74	1.63	1.26	2.31	1.73	12.2	11.44	10.31	13.08	13.07	13.82	13.39	14.38	13.43	11.57	14.6	13.58
89829	Socs3	suppressor of cytokine signaling 3	89829	ENSRNOG00000002946	Pattern5	2	2.88	3.88	5.13	3.69	4.04	3.01	3.24	1.49	1.26	0.97	1.09	1.03	1	0.55	0.89	0.66	22.34	30.83	16.34	14.81	9.1	10.36	23.58	14.8	21.1	29.56	13.57	19.25
313210	Abca1	ATP binding cassette subfamily A member 1	313210	ENSRNOG00000018126	Pattern5	5.52	5.77	4.6	4.41	4.62	2.03	1.53	1.8	1.47	1.46	2.01	1.26	0.92	0.91	0.77	0.77	0.78	7.25	8.17	6.81	13.15	12.3	12.11	9.92	11.63	11.17	14.04	13.48	16.28
299737	Ntn4	netrin 4	299737	ENSRNOG00000005573	Pattern5	25.19	28.59	27.41	24.92	15.36	9.59	7.5	22.45	3.95	2.58	3.83	2.91	2.13	2.34	2.48	1.53	2.32	51.1	51.89	54.56	68.25	86.58	90.96	84.89	92.2	106.95	121.84	92.18	111.18
679462	Tspan15	tetraspanin 15	679462	ENSRNOG00000046204	Pattern5	13.08	12.92	14.44	5.02	3.09	1.45	1.47	1.44	0.74	0.73	1.13	0.97	1.12	0.59	1.03	1.46	1.02	7.85	6.56	7.57	12.07	11.31	11.16	10.38	8.55	9.19	10.17	6.87	11.75
362998	Dnajc22	DnaJ heat shock protein family (Hsp40) member C22	362998	ENSRNOG00000053498	Pattern5	6.72	6.15	5.84	2.09	1.09	0.98	0.56	0.71	0.79	0.66	0.59	0.44	0.49	0.29	0.22	0.24	0.11	7.14	8.08	7.38	7.86	7.2	7.97	7.79	7.38	7.43	10.74	7.7	8.42
690606	Mansc1	MANSC domain containing 1	690606	ENSRNOG00000028526	Pattern5	2.92	3.14	3.15	2.79	2.42	1.22	0.86	1.68	0.95	0.39	0.67	0.56	0.64	0.82	0.4	0.39	0.2	3.44	3.51	4.42	7.26	7.11	6.36	7.54	8.1	8	8.81	8.16	7.7
24484	Igfbp3	insulin-like growth factor binding protein 3	24484	ENSRNOG00000061910	Pattern5	68.17	73.11	64.6	37.11	28.74	24.22	12.83	23.41	7.92	7.54	15.67	9.07	9.6	4.51	2.79	1.79	3.66	326.04	328.33	297.54	439.96	369.98	408.41	574.4	381.24	321.98	553.68	389.88	342.19
292710	Ethe1	ETHE1 persulfide dioxygenase	292710	ENSRNOG00000019982	Pattern5	13.07	11.98	13.5	0	9.77	10.26	0	8.79	0	2.23	0	0	0	0	0	0	0	18.5	11.58	17.41	16.61	15.38	17.88	16.69	15.26	18.37	18.68	18.46	16.3
100910973	LOC100910973	uncharacterized LOC100910973	100910973	-	Pattern5	72.36	67.08	68.42	33.78	27.21	18.36	8.03	8.76	7.9	5.18	8.98	7.1	5.42	4.03	2.58	2.51	3.57	69.21	56.43	57.92	76.19	63.8	70.47	91.94	73.48	76.94	94.1	69.29	74.76
293618	Ifitm1	interferon induced transmembrane protein 1	293618	ENSRNOG00000004273	Pattern5	192.05	192.54	159.62	72.12	50.83	23.54	12.75	19.24	11.67	6.41	10.63	7.85	4.32	4	3.45	2.12	2.99	189.22	155.24	217.81	154.02	115.32	122.31	132.45	129.1	132.64	182.57	118.92	130.43
29616	Ptprm	protein tyrosine phosphatase receptor type M	29616	ENSRNOG00000011700	Pattern5	4.93	5.75	5.7	5.53	6.16	4.75	3.85	3.67	2.81	2.55	2.94	2.53	3.26	2.42	1.77	1.79	2.37	10.23	12.34	10.33	13.64	13.78	13.49	14.69	13.64	14.89	14.08	15.67	15.17
295037	Mgst2	microsomal glutathione S-transferase 2	295037	ENSRNOG00000061857	Pattern5	124.32	105.12	166.32	23.68	10.08	6.71	6.08	7.04	3.08	4.44	3.55	2.57	3.44	4.59	3.27	0	5.05	45.37	50.05	41.84	29.65	35.66	35.95	31.85	34.13	32.89	34.45	26.7	40.7
361433	Cpne7	copine 7	361433	ENSRNOG00000015397	Pattern5	7.05	7.48	7.58	2.09	3.41	1.69	1.97	1.91	0.66	1.24	1.62	1.9	1.93	1.72	1.42	1.49	1.95	5.91	6.97	8.57	8.46	7.75	9.28	4.67	7.38	9.69	7.2	5.89	7.58
317341	Ube2q2l	ubiquitin-conjugating enzyme E2Q family member 2-like	317341	ENSRNOG00000023261	Pattern5	13.11	13.98	12.62	12.57	14.45	11.36	10.06	12.02	4.72	2.81	3.11	2.7	3.1	2	2.26	2.01	2.78	25.26	24.15	27.28	36.94	33.56	31.44	33.75	32.37	35.73	29.8	33.6	32.69
25697	Ctsl	cathepsin L	25697	ENSRNOG00000018566	Pattern5	199.25	187.53	199.21	266.08	190.93	124.55	135.49	220.04	53.2	33.78	55.39	37.11	34.35	27.54	45.3	64.62	112.9	489.59	744.98	326.15	560.55	532.04	729.33	594	579.62	593.1	626.51	766	649.25
366492	Epha2	Eph receptor A2	366492	ENSRNOG00000009222	Pattern5	17.32	19.33	16.61	5.75	1.74	0.23	0.11	0.41	0.18	0.16	0.16	0.09	0.11	0.04	0.07	0.05	0	8.44	10.05	7.56	7.62	7.44	8.03	8.46	9.02	9.52	11.72	9.7	9.16
245920	Cxcl10	C-X-C motif chemokine ligand 10	245920	ENSRNOG00000022256	Pattern5	2.57	2.09	1.71	1.92	1.61	3.37	1.08	1.96	1.4	1.13	2.35	1.16	1.72	0.54	0.29	0.25	0.6	47.78	31.35	39.76	11.75	7.2	7.99	12.17	10.75	13.54	12.08	11.37	11.36
295417	Slc44a3	solute carrier family 44 member 3	295417	ENSRNOG00000011723	Pattern5	1.13	0.7	0.52	0.78	0.2	0.05	0.12	0.13	0.04	0	0.05	0.09	0	0	0	0.02	0.13	2.26	1.68	2.09	1.62	2.72	2.38	1.92	2.08	2.38	2.12	1.87	3.09
302642	Sat1	spermidinespermine N1-acetyl transferase 1	302642	ENSRNOG00000003809	Pattern5	21.96	28.19	32.32	12.5	12.07	9.08	4.84	4.51	4.36	3.37	6.88	3.21	2.97	2.26	2.89	2.68	3.63	123.32	123.72	133.51	141.73	104.76	123.3	142.71	85.19	92.07	153.7	104.28	100.82
192348	Fnbp1	formin binding protein 1	192348	ENSRNOG00000008258	Pattern5	3.04	3.14	2.81	1.34	2.97	2.97	2.91	1.98	2.36	1.86	1.04	1.75	1.6	2.05	1.86	1.48	0.8	5.65	6.07	5.48	4.98	5.62	5.47	5.48	5.22	5.95	5.48	6.13	6.08
171010	Ppp1r14c	protein phosphatase 1 regulatory (inhibitor) subunit 14c	171010	ENSRNOG00000016368	Pattern5	1.02	1.4	1.23	0.99	0.75	0.03	0.05	0.15	0.12	0.1	0.08	0.15	0.08	0.16	0.2	0.15	0.13	4.55	4.18	3.37	3.6	3.2	3.44	3.02	3.73	3.46	3.7	3.67	2.08
502902	Clec7a	C-type lectin domain containing 7A	502902	ENSRNOG00000054251	Pattern5	0.45	0.48	0.64	0.32	0.31	0	0.05	0	0	0	0	0.02	0	0	0	0	0.03	1.33	1.21	0.99	2.14	1.84	1.98	2.51	1.76	1.3	2.37	1.75	1.62
25669	Cpe	carboxypeptidase E	25669	-	Pattern5	3.2	3.05	2.57	3.91	3.52	0.83	0.48	1.2	0.48	0.95	1.41	0.34	0.33	0.49	0.36	0.11	0.27	6.39	6.35	6.41	13.03	12.41	12.82	9.82	8.73	10.32	10.07	11.63	8.89
301073	Hhatl	hedgehog acyltransferase-like	301073	ENSRNOG00000019404	Pattern5	9.71	9.14	10.62	0	0.38	0	0	0	0	0	0	0	0	0	0	0	0	1.6	1.21	1.46	2.77	3.29	2.15	2.73	2.39	2.82	4.17	2.99	2.21
289388	G0s2	G0G1switch 2	289388	ENSRNOG00000006019	Pattern5	22.13	22.98	24.82	14.22	13.93	13.96	6.77	5.11	6.04	5.24	9.14	9.79	6.07	3.86	4.01	2.27	8.51	30.34	24.87	50.22	47.3	50.6	50.09	85.2	79	49.04	178.52	38.25	46.37
24223	B2m	beta-2 microglobulin	24223	ENSRNOG00000017123	Pattern5	206.67	219.04	236.51	162.83	110.12	102.16	54.97	59.83	64.84	46.26	75.52	63.47	45.64	32.14	36.19	28.68	44.32	291.26	243.39	293.62	288.97	236.9	272.35	391.8	324.34	320.14	474.91	368.52	323.15
689377	Rab20	RAB20 member RAS oncogene family	689377	ENSRNOG00000023991	Pattern5	44.39	51.51	43.48	47.82	32.19	26.46	24.43	45.29	11.21	8.56	9.72	8.1	6.89	8	5.51	5.51	6.26	111.09	98.36	98.9	89.35	92.82	96.53	111.43	113.22	121.71	132.44	115.08	123.96
25464	Icam1	intercellular adhesion molecule 1	25464	ENSRNOG00000020679	Pattern5	5.66	4.43	4.34	3.01	2.88	2.12	1.25	2.05	1.02	1.08	1.29	1.12	1.07	0.6	0.6	0.55	0.7	30.38	24.48	27.21	12.35	9.73	9.02	14.02	9.52	10.68	15.47	10.65	12.58
287884	Sectm1b	secreted and transmembrane 1B	287884	ENSRNOG00000036673	Pattern5	2.11	2.86	2.96	0.41	0.28	0.17	0	0.58	0.14	0.26	0.19	0.28	0.1	0.2	0.13	0.19	0.2	9.44	6.55	11.56	1.87	1.73	1.39	2.95	2.82	1.88	3.33	2.12	2.58
29366	Serpine2	serpin family E member 2	29366	ENSRNOG00000015461	Pattern5	11.41	13.15	8.6	9.12	5.92	2.07	2.03	3.06	0.92	0.56	0.49	0.58	0.58	0.52	0.22	0.27	0.33	11.03	9.48	10.68	21.41	15.02	15.75	18.76	14.7	17.73	20.93	15.55	19.15
25333	Mgp	matrix Gla protein	25333	ENSRNOG00000005695	Pattern5	351.48	405.33	277.1	153.39	185.76	211.18	118.75	138.56	84.36	82.65	157.97	81.94	71.79	48.86	30.47	25.73	49.77	909.19	819.25	1151.19	700.49	618.31	595.56	798.09	740.77	746.54	1031.06	679.13	867.35
85424	Elf1	E74 like ETS transcription factor 1	85424	ENSRNOG00000011762	Pattern5	15.28	16.08	18.23	17.78	11.9	11.3	11.36	18.62	9.59	8.67	9.98	9.34	10.19	9.93	7.68	8.5	9.32	24.73	25.98	26.52	33.09	32.54	30.98	32.6	37.98	34.91	30.01	38.09	30.79
314148	Clec14a	C-type lectin domain containing 14A	314148	ENSRNOG00000022697	Pattern5	13.52	13.66	13.27	6.92	4.69	2.25	1.08	1.42	1.67	1.18	2.01	1.19	0.82	0.55	0.46	0.24	0.67	13.14	13.67	13.45	26.42	17.91	18.75	25.64	12.62	12.45	18.26	13.53	13.97
362248	Procr	protein C receptor	362248	ENSRNOG00000019330	Pattern5	10.52	11.48	12.81	10.16	10.15	5.28	5.04	6.16	2.92	1.54	2.16	1.5	1.3	0.66	0.45	0.2	0.68	20.19	18.38	20.79	35.12	32.18	34.24	24.72	26.24	32.07	32.05	25.84	28.14
361673	Ifitm3	interferon induced transmembrane protein 3	361673	ENSRNOG00000015078	Pattern5	216.49	258.89	209.83	118.31	88.95	56.12	33.8	33.96	24.06	21.03	37.62	19.98	17.54	11.61	8.86	7.43	14.34	372.19	258.39	458.37	249.84	211	191.9	288.41	256.08	255.81	410.13	244.64	308.44
94339	Mmp23	matrix metallopeptidase 23	94339	ENSRNOG00000017477	Pattern5	11.93	11.25	10.22	4.55	1.29	0.5	0.4	0.41	0.3	0	0.64	0	0.45	0	0.25	0	0	4.95	5.49	11.08	9.25	6.14	8.46	5.87	6.71	6.43	6.68	4.83	7.5
290029	Pnp	purine nucleoside phosphorylase	290029	ENSRNOG00000009982	Pattern5	13.02	20.42	21.91	14.1	8.81	20	10.85	9.83	17.03	5.47	9.23	10.34	8.33	4.62	3.44	3.77	4.72	28.94	28.38	30.91	25.02	31.75	25.59	39.3	27.82	32.58	18.78	35.94	30.89
81686	Mmp2	matrix metallopeptidase 2	81686	ENSRNOG00000016695	Pattern5	48.73	59.04	48.53	15	6.99	3.19	1.21	1.47	1.04	0.6	1.86	0.62	0.62	0.22	0.26	0.19	0.27	36.37	43.07	57.15	61.12	46.19	37.11	45.17	34.88	38.51	44.95	40.32	35.99
294235	Ier3	immediate early response 3	294235	ENSRNOG00000000827	Pattern5	20.66	17.79	15.63	8	7.88	8.01	6.29	9.81	1.9	1.7	1.83	1.68	1.08	0.63	1.2	0.86	0.91	50.93	50.77	49.47	44.39	40.92	48.16	60.28	48.69	62.44	74.77	56.74	48.25
94268	Efna1	ephrin A1	94268	ENSRNOG00000020573	Pattern5	6.62	6.93	6.2	4.04	3.62	1.19	0.45	1.22	0.64	0.58	0.97	0.75	0.53	0.32	0.1	0.05	0.35	17.85	14.43	24.05	19.63	16.11	15.38	20.57	12.14	11.33	20.66	10.27	14.12
299269	Ifi27l2b	interferon alpha-inducible protein 27 like 2B	299269	ENSRNOG00000026605	Pattern5	4.47	4.17	4.3	0	1.56	0	0	0	0	0	0	0	0	0	0	0	0	17.39	14.9	26.09	12.57	15.84	17.82	57.22	23.36	42.35	118.39	45.88	67.94
24517	Junb	JunB proto-oncogene AP-1 transcription factor subunit	24517	ENSRNOG00000042838	Pattern5	9.86	9.61	7.4	11.56	12.22	10.34	10.45	8.7	5.96	4.23	6.68	3.31	4.87	7.49	2.58	2.86	3.98	60.39	65.48	56.9	39.14	31.52	35.16	83.03	47.71	68.3	80.26	29.52	35.82
282836	Cthrc1	collagen triple helix repeat containing 1	282836	ENSRNOG00000004578	Pattern5	1.23	1.95	2.1	0.87	1.09	0	0	0.28	0	0	0	0	0.08	0	0	0.19	0.32	9.27	10.03	9.88	14.26	10.23	11.05	13.59	9.34	8.58	10	4.29	8.91
171411	Tmem176b	transmembrane protein 176B	171411	ENSRNOG00000008465	Pattern5	32.04	44.84	40.87	17.69	14.97	19.82	10.53	5.89	12.7	9.98	17.18	12.28	6.46	5.73	5.94	7.3	11.74	57.53	50.74	61.36	72.29	55.01	67.91	68.37	53.67	58.38	86.97	63.01	64.92
362634	C1qc	complement C1q C chain	362634	ENSRNOG00000012804	Pattern5	17.56	15.79	18.8	9.23	6.7	6.94	4.34	7.06	4.61	4.09	10.37	4.8	4.23	3.37	3.62	3.53	7	18.73	15.89	23.01	20.23	21.14	23.25	29.72	16.57	17.2	39.84	21.32	23.22
25353	Spp1	secreted phosphoprotein 1	25353	ENSRNOG00000043451	Pattern5	10.04	21.7	11.13	23.39	3.38	9.71	7.38	9.28	6.66	2.12	3.32	6.03	4.86	3.45	0.6	2.08	8.6	31.94	38.84	35.06	41.4	45.93	61.54	34.61	79.09	37.54	44.69	45.74	65.57
299626	Gadd45b	growth arrest and DNA-damage-inducible beta	299626	ENSRNOG00000019822	Pattern5	13.6	16.41	20.34	6.01	6.46	7.55	7.75	16.87	4.35	2.47	3.59	1.84	2.6	1.9	0.89	1.99	0.86	28.42	26.79	24.96	27.83	19.58	27.16	24.42	24.5	30.76	24.41	32.92	29.36
113955	Gpnmb	glycoprotein nmb	113955	ENSRNOG00000008816	Pattern5	3.57	3.4	4.62	1.9	1	0.66	0.36	0.46	0.46	0.29	0.62	0.36	0.27	0.13	0.22	0.29	0.42	30.49	24.7	26.95	29.15	23.87	24.3	30.85	20.56	16.94	34.11	19.72	18.38
360733	Rtp4	receptor (chemosensory) transporter protein 4	360733	ENSRNOG00000028895	Pattern5	3.84	3.4	3.91	2.33	1.16	1.49	0.74	0.5	0.88	0.44	0.98	0.65	0.52	0.53	0.48	0.29	0.59	5.34	4.28	6.09	6.18	7.29	9.25	10.75	8.9	12.94	16.09	12.47	14.07
294503	Nodal	nodal growth differentiation factor	294503	ENSRNOG00000000556	Pattern5	1.32	2.13	2.13	1.06	0.31	0.04	0.06	0.05	0.03	0	0.06	0.07	0.15	0	0.04	0.06	0	7.18	8.61	8.55	2.89	2.83	3.75	1.52	3	3.35	1.96	2.32	3.24
63847	Fxyd6	FXYD domain-containing ion transport regulator 6	63847	ENSRNOG00000016412	Pattern5	103.66	106.91	102.64	63.74	48.05	50.02	46.92	27.68	26.57	17.5	20	16.09	15.56	14.31	19.68	20.37	16.67	150.67	142.34	154.15	133.43	116.66	127.74	104.27	116.57	141.53	94.34	122.49	118.56
294559	Oit3	oncoprotein induced transcript 3	294559	ENSRNOG00000046365	Pattern5	4.49	6.13	4.67	3.29	2.27	4.89	4.93	1.96	2.37	1.93	2.1	1.86	1.94	1.77	2.95	2.09	1.55	9.32	8.36	9.94	12.32	11.28	11.07	8.42	8.15	9.41	8.07	8.29	7.33
310694	Fcrl2	Fc receptor-like 2	310694	ENSRNOG00000016164	Pattern5	16.56	8.6	14.86	9.22	7.49	4.66	3.23	2.14	2.41	2.39	5.46	1.65	1.27	1.23	1.56	2.1	2.92	30.9	29.14	29.24	22.44	22.09	22.96	39.33	27.29	27.29	44.16	26.92	27.96
81682	Lum	lumican	81682	ENSRNOG00000004610	Pattern5	71.54	52.98	65.48	27.75	49.51	8.15	4.26	3.26	3.07	2.36	7.91	2.86	2.31	2.09	0.71	0.41	0.87	67.52	65.52	56.08	125.45	82.86	94.14	118.87	117.31	87.13	86.3	89.64	119.3
60350	Cd14	CD14 molecule	60350	ENSRNOG00000017819	Pattern5	3.16	3.95	3.07	1.98	2.12	1.73	1.64	1.29	1.21	0.84	1.28	1.04	1.03	0.42	0.44	0.35	0.54	11.38	8.82	13.33	10.67	10.08	9.21	13.39	10.92	11.23	20.1	11.2	13.14
78968	Srebf1	sterol regulatory element binding transcription factor 1	78968	ENSRNOG00000003463	Pattern5	8.55	9.32	10.48	12.55	13.54	9.88	10.23	10.93	5.72	4.21	4.42	4.08	3.46	3.15	2.27	2.7	2.77	32.76	34.08	44.65	29.56	34.27	27.34	34.88	34.9	37.85	51.94	39.24	39.53
84398	Cd93	CD93 molecule	84398	-	Pattern5	8.78	7.43	7.71	8.05	6.14	2.68	1.09	1.35	1.67	1.06	2.26	0.96	0.9	0.39	0.49	0.24	0.57	22.83	26.19	22.79	40.88	31.91	34.46	45.91	24.24	21.22	30.63	20.13	24.41
89808	Cx3cl1	C-X3-C motif chemokine ligand 1	89808	ENSRNOG00000016326	Pattern5	24.6	25.06	19.45	12.26	6.61	3.17	2.49	3.89	2.73	2.11	2.17	1.94	1.98	1.21	1.6	1.6	1.76	31.62	32.19	31.72	27.2	27.73	25.94	38.13	37.13	41.37	58.32	47.33	45.76
25197	St6gal1	ST6 beta-galactoside alpha-26-sialyltransferase 1	25197	ENSRNOG00000001823	Pattern5	55.17	56.33	53.8	44.47	33.28	20.97	22.19	23.04	10.91	8.47	9.61	7.39	6.54	6.27	5.94	4.65	4.54	60.78	62.01	52.58	80.38	80.82	81.5	80.07	82.32	84.97	63.54	87.3	79.05
294091	Ifit2	interferon-induced protein with tetratricopeptide repeats 2	294091	ENSRNOG00000036604	Pattern5	6.07	5.87	6.11	5.27	2.05	0.89	0.54	0.51	0.56	0.48	1.33	0.67	0.62	0.14	0.21	0.1	0.25	8.3	9.22	7.12	9.55	8.43	10.05	14.02	11.52	11.93	9.84	13.92	9.39
25741	Pfkl	phosphofructokinase liver type	25741	ENSRNOG00000001214	Pattern5	5.07	4.47	3.9	2.88	4.2	5.81	3.02	4.02	1.19	2.38	1.58	1.02	0.87	0.85	0.69	1.23	0.82	8.5	10.67	6.71	8.68	9.16	6.49	8.54	17.22	11.69	15.54	6.75	9.03
361241	Serpinb9	serpin family B member 9	361241	ENSRNOG00000033772	Pattern5	33.62	34.46	41.32	18.86	11.25	5.92	2.69	4.31	3.89	2.22	3.69	2.44	1.93	1.57	1	1.27	1.67	34.24	28.56	33.17	37	30.74	30.58	32.67	32.29	32.29	43.93	31.59	40.09
306792	S1pr3	sphingosine-1-phosphate receptor 3	306792	ENSRNOG00000014524	Pattern5	3.26	2.91	3.35	2.29	1.12	0.4	0.24	0.47	0.36	0.26	0.42	0.27	0.27	0.06	0.15	0.06	0.11	7.95	7.23	8.65	9.21	5.98	8.11	8.47	6.48	7.17	9.17	5.97	6.98
116744	Lpar1	lysophosphatidic acid receptor 1	116744	ENSRNOG00000013656	Pattern5	13.83	11.69	11.12	8.94	7.88	3.73	2.73	2.82	2.91	2.41	3.11	2.61	2.55	1.97	1.89	1.46	1.56	13.15	10.73	11.4	21.72	18.3	19.18	18.42	19.6	20.31	15.03	23.64	20.59
25125	Stat3	signal transducer and activator of transcription 3	25125	ENSRNOG00000019742	Pattern5	15.36	14.6	12.32	12.03	10.3	9.44	9.24	8.88	5.82	5.46	5.87	3.64	3.08	3.16	2.28	1.9	2	44.91	38.71	42.64	28.72	27.02	25.91	34.39	36.51	30.86	41.16	37.95	30.84
362931	Adgrb1	adhesion G protein-coupled receptor B1	362931	-	Pattern5	3	2.58	2.62	1.3	1.81	1.77	1.21	2.33	0.91	0.83	0.81	0.78	0.78	0.69	0.35	0.55	0.49	19.08	21.73	26.85	11.48	10.67	14.89	10.75	14.03	12.33	18.53	9.26	12.99
498398	Selenom	selenoprotein M	498398	ENSRNOG00000061231	Pattern5	63.14	66.65	80.92	21.69	17.95	5.76	3.18	5.05	2.36	1.62	2.71	1.55	1.66	1.88	0.72	0.79	0.81	73.37	59.91	98.33	54.79	47.67	51.35	59.41	49.87	49.12	66.86	35.73	40.51
25692	Plat	plasminogen activator tissue type	25692	ENSRNOG00000019018	Pattern5	11.59	9.65	8.06	4.9	5.05	4.37	2.57	2.06	3.43	1.77	2.16	2.36	2	1.6	1.3	1.88	2.24	13.66	15.43	15.67	15.01	12.77	13.13	19.13	13.1	13.02	14.47	11.79	13.55
117024	Crym	crystallin mu	117024	ENSRNOG00000061215	Pattern5	32.87	29.38	49.41	9.37	3.77	4.31	7.06	2.92	2.84	3.21	4.03	2.93	3.04	2.78	2.92	3.15	4.63	18.81	11.93	18.85	13.28	24.74	30.92	19.16	14.63	40.67	40.76	40.44	17.09
85496	Enpp1	ectonucleotide pyrophosphatasephosphodiesterase 1	85496	ENSRNOG00000013994	Pattern5	0.56	0	0.62	0	0.69	0.6	0.32	0	0	0	0.39	0.4	0	0	0	0.23	0.3	1.8	2.01	2.61	2.37	3.41	2.31	2.04	2.06	3.06	2.85	2.19	2.13
445442	Thbs1	thrombospondin 1	445442	-	Pattern5	2.38	2.21	2.78	0.62	0.46	0.35	0.24	0.31	0.27	0.27	0.13	0.2	0.11	0.05	0.79	0.51	0.4	10.75	11.66	9.84	4.15	3.78	4.1	4.6	5.15	3.88	3.07	3.03	3.3
245955	Lgals3bp	galectin 3 binding protein	245955	ENSRNOG00000003217	Pattern5	32.42	33.56	24.4	25.76	33.66	28.68	22.91	30.44	14.72	10.15	14.99	13.14	11.51	7	8.26	7.57	9.36	47.96	45.77	56.66	65.35	73.02	65.79	85.77	78.86	95.46	102.44	91.68	92.18
293624	Irf7	interferon regulatory factor 7	293624	ENSRNOG00000017414	Pattern5	2.17	2.45	2.6	2	1.18	0.83	0.61	0.37	0.73	0.51	0.62	0.55	0.43	0.25	0.35	0.26	0.26	2.61	2.2	2.56	3.34	4.79	5.36	8.99	9.8	13.75	11.48	12.75	11.58
291984	Dpep2	dipeptidase 2	291984	ENSRNOG00000023303	Pattern5	1.34	1.45	1.76	0.49	0.66	0.66	0.09	0	0	0	0.21	0.14	0.18	0.07	0.05	0	0.11	3.01	2.87	3.34	3.2	2.3	1.81	3.53	2.17	2.39	3.15	2.65	3.01
499486	Gpr150	G protein-coupled receptor 150	499486	ENSRNOG00000026944	Pattern5	3.5	3.03	3.28	1.51	0.99	0.3	0.32	1.41	0.14	0.12	0.1	0.19	0.03	0.1	0.07	0.07	0.1	3.29	2.87	2.97	4.8	4.75	4.27	5.13	5.29	4.91	6.54	7.16	5.65
500906	Cyth4	cytohesin 4	500906	ENSRNOG00000007679	Pattern5	1.99	1.86	2.06	1.31	1.35	0.94	0.55	0.89	0.53	0.45	0.66	0.4	0.46	0.38	0.26	0.21	0.36	3.25	3.11	3.02	4.67	4.32	5.18	5.88	4.73	3.86	5.35	4.77	3.95
304645	Tbc1d9	TBC1 domain family member 9	304645	ENSRNOG00000003496	Pattern5	7.58	7.91	6.72	5.42	4.8	1.33	1.64	2.05	1.82	1.61	1.41	2.93	2.35	2.87	2.14	2.35	2.94	11.13	11.73	9.84	17.42	16.31	17.17	14.42	16.01	14.94	11.91	16.96	13.68
100526631	Mir3074	microRNA 3074	100526631	ENSRNOG00000035568	Pattern5	5.36	5.7	6.75	2.47	1.14	0.86	1.41	1.17	0	1.83	0.32	0.73	0.09	0	0.49	0.21	0	2.45	4.19	8.28	8.77	10.12	5.37	9.04	15.32	13.7	13.32	13.42	12.71
310540	Fam198b	family with sequence similarity 198 member B	310540	ENSRNOG00000010183	Pattern5	28.27	30.66	29.76	14.78	11.09	2.44	2.04	1.59	1.63	1.99	3.18	1.15	0.96	0.7	0.93	0.77	1.14	28.41	29.08	24.99	40.5	33.27	31.55	33.97	27.19	27.73	27.13	31.99	25.32
290877	Tmem255b	transmembrane protein 255B	290877	ENSRNOG00000026336	Pattern5	5.64	6.34	4.74	2.35	0.24	0	0	0	0	0	0	0	0	0	0.35	0	0	1.53	2.64	3.03	3.62	3.65	3.49	6.05	5.45	4.89	9.16	3.93	6.19
365396	Ssh3	slingshot protein phosphatase 3	365396	ENSRNOG00000018878	Pattern5	15.22	12.33	15.74	17.54	32.36	18.37	16.5	24.61	8.04	5	6.83	4.54	5.06	3.16	0.97	1.15	1.56	34.02	42.05	41.53	47.46	57.32	54.76	56.05	67.62	67.14	57.66	59.54	69.1
114555	Casp4	caspase 4	114555	ENSRNOG00000033697	Pattern5	1.5	1.52	2.92	1.49	0.94	0.38	0	0	0.17	0	0	0.09	0.09	0	0	0.15	0	8.53	14.96	9.13	8.48	5.6	5.35	7.87	5.73	6.11	6.37	7.76	5.13
293135	Lrrc32	leucine rich repeat containing 32	293135	ENSRNOG00000015310	Pattern5	1.19	1.54	1.04	0.53	0.25	0.25	0.15	0.2	0.16	0.13	0.17	0.09	0.08	0.03	0.06	0.05	0.04	2.6	3.1	3.93	5.33	3.44	3.65	4.28	3.21	2.78	4.44	2.45	3.47
293844	Haus7	HAUS augmin-like complex subunit 7	293844	ENSRNOG00000055648	Pattern5	74.91	72.01	78.09	64.02	67.76	41.08	38.27	39.98	18.9	14.98	21.49	14.81	14.17	11.6	9.39	13.15	11.89	124.49	91.8	122	144.04	155.21	163.06	136.55	147	163.94	100.99	141.42	153.57
64826	Foxq1	forkhead box Q1	64826	-	Pattern5	7.66	9.2	6.5	10.7	4.24	1.74	1.95	9.43	1.02	0.81	0.72	0.91	0.75	0.48	0.33	0.45	0.46	19.78	18.37	17.3	26.36	29.1	28.31	23.25	28.09	23.8	30.14	28.53	28.15
292671	Mill1	MHC I like leukocyte 1	292671	ENSRNOG00000017699	Pattern5	13.65	13.41	13.49	23.02	26	14.25	10.75	23.86	6.81	3.79	5.7	3.65	4.03	2.73	2.02	2.37	3.02	56.1	49.83	65.41	76.26	59.88	64.14	74.38	67.25	65.55	69	65.6	60.64
315598	C1qtnf5	C1q and TNF related 5	315598	ENSRNOG00000007613	Pattern5	22.81	20.34	19.22	10.02	9.91	6.43	2.91	4.44	2.53	1.86	4.46	2.21	2.33	1.12	0.86	0.4	1.05	27.88	26.33	41.93	31.91	25.23	23.96	30.86	23.72	29.7	39.68	22.07	28.14
308807	Prss23	serine protease 23	308807	ENSRNOG00000017307	Pattern5	13.37	15.13	17.9	6.4	11.06	9.85	3.54	4.23	5.2	3.21	5.3	3.45	3.03	2.35	1.61	1.16	1.51	16.06	16.59	16.81	27.86	20.64	24.77	27.93	19.63	19.75	27.24	20.13	18.76
288596	Trim50	tripartite motif-containing 50	288596	ENSRNOG00000022483	Pattern5	3.17	4.29	3.03	3.49	2.9	2.93	2.29	5.35	1.09	1.27	1.03	0.81	0.84	0.73	0.81	0.71	0.59	13.47	14.43	14.5	10.22	11.11	11.41	10.74	11.07	13.74	12.51	11.62	13.26
192110	Pou3f1	POU class 3 homeobox 1	192110	-	Pattern5	6.49	5.43	4.61	2.7	3.01	3.33	4.56	1.62	1.35	1.67	1.8	1.21	1.25	1.25	0.95	0.78	0.89	3.68	3.22	3.39	7.47	8.99	8.58	6.31	10.18	9.85	7.82	11.53	11.06
24383	Gapdh	glyceraldehyde-3-phosphate dehydrogenase	24383	ENSRNOG00000018630	Pattern5	30.08	80.89	53.96	17.58	19.63	15.12	10.23	25.64	5.95	0	6.64	4.36	4.02	2.77	5.56	2.82	4.58	71.71	35.74	44.52	46.89	80.48	70.82	95.98	98.37	62.61	110.89	91.59	34.25
361238	Pxdc1	PX domain containing 1	361238	ENSRNOG00000017093	Pattern5	4.78	4.28	4.34	3.61	2.49	1.45	0.54	1.53	0.71	0.55	0.98	0.67	0.76	0.37	0.48	0.36	0.52	9.77	9.84	10.19	7.97	7.22	9.1	7.32	7.33	8.14	8.04	7.03	5.84
315108	Apol3	apolipoprotein L 3	315108	ENSRNOG00000042771	Pattern5	4.45	4.04	3.63	3.44	3.22	3.25	1.09	0.79	1.08	0.88	1.64	0.84	0.99	0.56	0.39	0.42	0.63	10.68	7.78	9.87	7.93	6.98	7.87	8.25	7.51	8	11.35	7.07	8.44
295929	Mybpc3	myosin binding protein C cardiac	295929	ENSRNOG00000012307	Pattern5	1.05	1.87	0.82	1.3	0.48	0.1	0.04	0.49	0	0	0	0	0	0	0	0	0	1.3	1.98	1.66	5.63	6.7	5.31	4.11	2.86	3.79	6.21	5.19	2.96
25389	Atf3	activating transcription factor 3	25389	ENSRNOG00000003745	Pattern5	2.17	2.08	1.92	3.98	2.35	1.01	0.97	1.82	0.57	0.39	0.33	0.23	0.37	0.33	0.28	0.12	0.19	13.7	16.39	11.67	8.48	9.64	11.51	10.83	15.13	15.18	13.53	7.83	5.87
66023	Gfra4	GDNF family receptor alpha 4	66023	ENSRNOG00000021241	Pattern5	2.06	2.85	2.81	4.92	1.8	0.57	0.49	0.45	0.15	0.22	0.43	0.28	0.45	0	0	0.44	0.15	4.07	5.14	4.89	11.07	13.69	15.22	9.81	11.77	11.86	19.2	16.57	16.09
292594	Lilrb4	leukocyte immunoglobulin like receptor B4	292594	ENSRNOG00000027811	Pattern5	1.06	1.19	1.64	0.22	0.33	0	0	0.2	0	0	0	0	0.06	0	0	0	0	1.82	2.22	1.9	3.84	2.79	4.28	4.17	3.36	2.2	5.47	3.27	2.58
313860	Pkdcc	protein kinase domain containing cytoplasmic	313860	ENSRNOG00000004205	Pattern5	57.08	51.05	43.66	34.55	25.49	7.37	5.82	11.73	5.01	4.11	5.62	2.74	2.73	2.41	2.74	2.31	2.41	95.28	89.17	103.18	97.88	94.13	90.12	83.97	67.42	81.99	98.06	77.64	91.47
79431	Bhlhe40	basic helix-loop-helix family member e40	79431	ENSRNOG00000007152	Pattern5	6.65	8.47	7.1	3.46	2.75	1.81	2.15	1.88	0.87	0.65	1.04	0.56	0.67	0.89	1.11	1.11	1.04	26.11	27.14	25.23	16.49	14.97	18.82	23.71	26.23	20.87	34.54	19.65	19.61
170520	Cygb	cytoglobin	170520	ENSRNOG00000011541	Pattern5	14.4	13.34	12.32	6.75	6.64	4.55	2.84	4.16	4.65	5.19	5.8	4.49	4.73	4.4	3.21	2.8	2.76	30.6	25.46	34.63	26.72	19.82	20.21	26.67	18.78	19.83	34.48	19.42	20.01
685462	Emid1	EMI domain containing 1	685462	ENSRNOG00000033575	Pattern5	18.56	14.98	11.46	23.64	18.83	4.8	3.5	5.09	1.8	1.36	2.04	1.49	1.62	1.18	0.71	0.92	1.27	50.31	51.67	46.16	61.37	59.96	71.62	48.88	66.13	51.78	55.06	48	58.52
94203	Pgf	placental growth factor	94203	ENSRNOG00000005650	Pattern5	0.55	0.92	0.67	0.22	0.28	0.2	0	0.07	0	0	0	0	0	0	0	0	0	3.7	3.66	3.56	3.08	1.47	1.99	3.13	2	1.66	5.06	1.67	2.14
367038	Ap1m2	adaptor-related protein complex 1 mu 2 subunit	367038	ENSRNOG00000043093	Pattern5	4.26	4.01	4.52	2.72	3.4	3.14	3.89	3.43	1.41	0.8	1.16	0.84	0.85	0.55	0.55	0.59	0.59	6.37	5.89	5.63	7.22	8.58	7.59	6.51	7.18	8.95	6.54	7.27	10.26
25240	Aqp1	aquaporin 1	25240	ENSRNOG00000011648	Pattern5	1.3	1.12	1.06	0.91	0.52	0.34	0.09	0.21	0.09	0.05	0.21	0.11	0.08	0.12	0.05	0	0	10.12	10.92	8.67	10.93	10.82	11.36	15.19	7.77	6	13.08	6.58	7.92
29592	Bcat1	branched chain amino acid transaminase 1	29592	ENSRNOG00000015514	Pattern5	3.11	3.25	3.12	1.31	0.69	0.2	0.12	0.18	0.09	0.04	0.1	0.22	0.09	0	0.07	0.09	0.1	13.66	14.66	15.85	5.25	3.7	4.02	5.35	6.48	7.32	5.08	5.52	4.84
24182	Agtr2	angiotensin II receptor type 2	24182	ENSRNOG00000050006	Pattern5	51.1	47.84	54.32	10.45	5.64	0.77	0.95	1.93	0.26	0.16	0.19	0.16	0.1	0	0.03	0.04	0	13.38	15.12	10.35	20.58	19.96	15.72	14.97	16.62	16.88	16.76	12.75	18.08
114496	Bik	BCL2-interacting killer	114496	ENSRNOG00000010359	Pattern5	7.97	8.32	8.08	4.88	8.28	6.26	7.81	4.37	1.94	1.13	1.23	1.5	1.42	1.12	1.04	0.74	0.6	25.57	21.1	25.33	24.72	33.18	30.89	26.53	34.23	33.87	27.63	36.32	38.82
498335	Cxcl13	C-X-C motif chemokine ligand 13	498335	ENSRNOG00000024899	Pattern5	2.26	2.9	1.33	0.42	0.35	0.25	0.24	0.17	0.17	0.13	0.31	0.26	0.3	0.16	0.11	0.14	0.36	2.18	1.2	1.72	2.63	2.42	3.18	5.49	4.01	3.15	8.02	5.01	4.37
79252	Adamts1	ADAM metallopeptidase with thrombospondin type 1 motif 1	79252	ENSRNOG00000001607	Pattern5	25.45	22.99	22.11	7.19	5.23	1.94	1.06	1.87	1.4	0.91	1.09	0.89	0.74	0.44	0.42	0.23	0.27	23.31	23.15	23.37	19.14	14.84	14.24	18.28	15.48	20.6	19.03	15.2	16.13
301227	Trem2	triggering receptor expressed on myeloid cells 2	301227	ENSRNOG00000013578	Pattern5	2.76	1.59	2.11	0.27	0.19	0.86	0.16	0	0	0.06	0	0	0	0	0	0.07	0	4.48	2.93	5.09	6.27	4.37	4.3	5.56	3.95	3.86	12.62	3	3.7
304407	Cldn4	claudin 4	304407	ENSRNOG00000001476	Pattern5	1.82	2.1	1.34	1.58	0.76	0.33	0.33	0.38	0.12	0.07	0.09	0.06	0.11	0.14	0.36	0.2	0.14	2.54	2.21	2.85	3.66	3.8	3.96	3	3.81	4.25	5.17	4.33	4.68
94269	Fez2	fasciculation and elongation protein zeta 2	94269	ENSRNOG00000004577	Pattern5	5.4	5.47	5.99	5.94	7.29	4.44	4.58	4.4	3.72	1.67	2.25	1.58	1.89	1.52	2.06	0.98	1.6	12.65	11.25	15.7	18.56	13.85	15.58	15.4	14.7	12.44	18.04	16.07	17.31
360551	Bcl6b	B-cell CLLlymphoma 6B	360551	ENSRNOG00000059956	Pattern5	6.9	5.82	5.97	1.92	1.39	0.35	0.49	0.52	0.46	0.28	0.46	0.36	0.15	0.16	0.17	0.18	0.17	6.9	7.77	6.06	8.08	5.37	5.9	7.81	5.92	4.68	6.27	5.29	4.89
362106	Fubp3	far upstream element binding protein 3	362106	ENSRNOG00000009139	Pattern5	0	5.75	3.09	1.3	3.75	1.74	4.36	6.01	0.71	0	2.18	1.47	0.5	1.04	0	0.42	0	5.85	8.53	3.02	5.51	6.23	7.56	8.21	7.47	6.7	7.11	6.53	7.34
63865	Lgmn	legumain	63865	ENSRNOG00000007089	Pattern5	32.58	26.59	19.88	44.16	54.54	34.21	30.94	48.44	15.23	11.11	9.91	7.14	6.92	5.74	4.01	6.14	5.21	70.07	80.78	63.4	88.37	109.18	103.06	101.35	121.99	113.3	115.89	126.47	110.93
303313	Scarf1	scavenger receptor class F member 1	303313	-	Pattern5	2.2	2.1	1.81	2.1	2.16	1.53	0.52	1.22	0.75	0.6	1.21	0.45	0.72	0.31	0.34	0.15	0.28	4.1	5.23	6.88	5.74	6.72	6.47	10.96	5.46	6.96	10.98	6.07	7.29
81679	Jup	junction plakoglobin	81679	ENSRNOG00000015380	Pattern5	26.23	28.08	26.53	29.39	27.84	23.52	20.77	29.42	10.5	11.5	8.26	16.25	16.03	10.97	15.65	27.12	15.63	49.1	55.14	56.29	57.27	69.52	61.62	65.87	64.15	68.46	77.5	71.85	76
50654	Ctss	cathepsin S	50654	-	Pattern5	7.51	6.52	6.6	4.69	4.29	3.36	2.82	3.02	3.12	2.42	5.5	2.52	2.09	1.61	1.14	2.25	3.69	9.22	8.68	7.35	12.77	10.75	11.04	12.28	10.07	10.05	13.98	12.81	11.51
25728	Apoe	apolipoprotein E	25728	ENSRNOG00000018454	Pattern5	362.56	368.61	389.54	227.44	149.64	181.15	97.79	123.75	84.27	77.61	158.86	105.89	86.2	49.46	60.89	55.08	100.39	378.2	300.26	482.72	729.94	736.64	665.13	613.87	543.03	563.42	1070.55	491.38	601.92
297077	Tmem176a	transmembrane protein 176A	297077	ENSRNOG00000023708	Pattern5	12.09	8.09	10.68	6.29	5.07	11.29	5.01	4.38	8.42	7.23	7.82	5.88	3.39	1.9	3.36	5.51	7.45	17.42	21.84	24.74	21.77	17.29	20.88	25.1	18.89	22.45	35.56	17.43	21.33
293181	Galnt18	polypeptide N-acetylgalactosaminyltransferase 18	293181	ENSRNOG00000017021	Pattern5	8.98	9.24	7.45	9.05	4.79	2.99	2.3	3.95	1.13	0.89	1.15	0.77	0.7	0.54	0.24	0.35	0.81	9.41	11.86	10.19	15.82	15.84	14.34	21.98	15.03	16.49	26.26	16.9	21.06
25655	Gja4	gap junction protein alpha 4	25655	ENSRNOG00000014357	Pattern5	11.92	10.39	9.62	7.31	5.03	3.71	1.27	1.44	1.49	1.6	2.88	1.59	1.59	0.6	0.78	0.16	0.97	32.4	31.69	35.19	52.51	39.57	43.93	53.64	25.36	22.38	57.17	20.4	29.45
312806	Art4	ADP-ribosyltransferase 4	312806	ENSRNOG00000005670	Pattern5	4.13	5.23	3.49	2.1	1.42	1.31	0.69	1.33	0.5	0.53	0.87	0.51	0.47	0.32	0.44	0.33	0.29	9.9	9.5	11.07	6.08	5.1	5.09	5.41	4.66	6.01	5.28	6.15	6.39
54309	Syt5	synaptotagmin 5	54309	ENSRNOG00000018217	Pattern5	6.35	5.41	4.91	1.91	3.52	5.92	4.93	3.38	3.62	1.88	2.23	2.01	2.65	1.66	2.56	1.62	1.48	9.88	12.89	9.3	12.72	10.34	9.59	9.45	11.38	14.62	7.91	8.71	12.34
114031	Fstl3	follistatin like 3	114031	ENSRNOG00000009311	Pattern5	28.57	26.72	37.22	33.46	41.77	25.76	33.86	41.43	12.2	10.15	11.39	3.59	11.03	6.49	6.2	6.14	6.07	126.15	112.53	159.23	137.05	157.4	139.49	164.14	130.2	171.33	186.8	133.31	155.67
300025	Ly6h	lymphocyte antigen 6 family member H	300025	ENSRNOG00000007334	Pattern5	10.36	9.59	8.33	4.06	3.74	0.25	0.28	0.6	0.5	0.08	0.09	0.15	0	0.19	0	0.17	0	27.6	25.21	32.67	33.94	32.99	30.25	41.98	37.84	37.25	65.95	43.11	36.35
25084	Il4r	interleukin 4 receptor	25084	ENSRNOG00000015441	Pattern5	5.14	4.47	3.78	4.6	5.1	3.83	2.82	3.35	2.32	1.6	2.36	1.93	1.63	1.55	1.68	1.54	1.77	26.42	23.13	25.5	20.35	14.78	18.72	20.31	16.29	20.1	28.79	17.84	19.05
309527	Ch25h	cholesterol 25-hydroxylase	309527	ENSRNOG00000019141	Pattern5	0.91	1.03	0.95	0.69	0.38	0.29	0.25	0.54	0.19	0.16	0.29	0.02	0.11	0.2	0.2	0.02	0.03	3.07	2.73	3.52	2.21	2.22	2.3	4.07	3.39	3.21	5.03	2.47	2.13
81808	Nr2f1	nuclear receptor subfamily 2 group F member 1	81808	ENSRNOG00000014795	Pattern5	1.44	2.29	1.59	0.48	0.61	0	0	0.03	0	0	0	0	0	0.07	0	0	0	2.94	2.63	3.43	5.46	3.76	2.97	3.84	3.33	3.23	4.21	3.83	4.14
315711	Sema7a	semaphorin 7A (John Milton Hagen blood group)	315711	ENSRNOG00000007687	Pattern5	77.46	80.09	68.83	55.82	55.18	30.48	35.73	49.57	17.82	14.66	18.66	14.82	12.3	13.23	13.54	11.5	12.7	117.01	107.22	119.41	197.68	200.57	216.79	222.19	215.05	199.66	212.54	201.87	220.69
54320	Pdpn	podoplanin	54320	ENSRNOG00000014961	Pattern5	2.03	2.63	1.53	2.18	2.09	1.08	0.65	0.66	0.28	0.19	0.41	0.25	0.37	0.23	0.28	0.37	0.51	9.44	8.88	9.44	6.74	4.94	5.34	5.34	5.3	5.61	7.15	5.54	5.16
313774	C1qtnf12	C1q and TNF related 12	313774	ENSRNOG00000019864	Pattern5	1.68	1.46	1.04	0.67	0.19	0	0	0.44	0.09	0.18	0.13	0.06	0.18	0	0	0.07	0	4.44	5.48	6.05	3.56	4.31	5.42	3.22	5.65	5.21	1.92	4.34	5.5
25585	Id3	inhibitor of DNA binding 3 HLH protein	25585	ENSRNOG00000026124	Pattern5	31.15	37.49	35.36	10	17.89	6.93	3.97	4.67	4.09	2.03	4.6	3.24	2.52	1.21	1.9	1.01	2.49	30.84	31.73	32.15	55.82	54.56	51.97	44.02	42.36	52.39	82.29	45.88	50.54
299923	Ndrg1	N-myc downstream regulated 1	299923	ENSRNOG00000007393	Pattern5	13.04	12.88	12.29	6.77	6.14	5.68	3.22	4.84	3.62	3.41	4.09	5.81	4.64	2.98	7.89	9.91	6.67	18.4	19.97	18.04	13.81	14.67	17.25	32.2	30.91	18.28	44.38	19.75	18.84
29369	Fgf18	fibroblast growth factor 18	29369	-	Pattern5	6.42	5.66	7.28	2.77	1.14	0	0	0.46	0.73	2.5	0.13	0.67	2.35	0	1.96	0	2.68	3.79	5.6	4.29	5.86	5.63	5.96	3.86	4.72	4.78	4.21	4.76	6.41
83501	Cdh2	cadherin 2	83501	ENSRNOG00000015602	Pattern5	16.65	16.55	14.67	18.57	23.89	11.29	11.52	19.27	5.66	4.81	5.47	4.17	4.24	4.43	2.98	2.98	2.7	44.63	41.98	33.83	61.57	63.98	57.62	57.02	64.93	65.48	43.27	71.11	61.26
300713	Slc35f2	solute carrier family 35 member F2	300713	ENSRNOG00000009014	Pattern6	2.65	2.37	2.61	2.06	3.23	17.55	18.08	9	10.81	10.15	8.07	6.89	7.01	5.48	6.25	5.49	4.56	8.67	7.69	8.05	11.68	9.93	9.86	10.83	10.72	11.49	8.64	10.33	11.16
311615	Tox2	TOX high mobility group box family member 2	311615	ENSRNOG00000008146	Pattern6	0.58	0.81	0.72	0.44	2.42	15.32	12.98	8.18	6.5	4.92	4.52	5.44	5.11	3.96	4.49	3.31	4.08	3.34	3.47	4.07	7.4	8.46	8.5	14.19	10.38	11.84	16.34	12.81	14.1
362384	Reep1	receptor accessory protein 1	362384	ENSRNOG00000008481	Pattern6	10.56	10.85	9.09	9.52	17.45	61.46	72.58	21.68	37.59	31.71	36.09	28.19	28.82	29.24	37.63	30.77	31.96	30.51	26.53	24.1	31.22	29.77	27.39	31	36.17	34.86	23.36	37.99	34.24
114511	Emb	embigin	114511	ENSRNOG00000060329	Pattern6	5.39	3.83	6.51	4.45	6.68	43.29	46.55	22.83	23.33	17.55	23.47	16.37	16.15	18.71	16.16	14.12	18.59	11.39	11.42	9.38	35.82	35.85	36.3	37.31	39.26	43.05	39.36	51.11	51.13
84394	Dcx	doublecortin	84394	ENSRNOG00000047712	Pattern6	0.8	0.84	0.63	0.9	2.92	6.88	8.61	9.99	4.71	4.33	4.56	4.65	3.48	3.41	6.92	6.93	11.25	2.76	2.85	2.01	6.84	7.9	6.52	10.31	9.26	7.06	5.26	9.31	7.03
306842	Gfod1	glucose-fructose oxidoreductase domain containing 1	306842	ENSRNOG00000014007	Pattern6	0.77	0.53	0.48	0.58	0.57	1.98	1.73	0.98	2.85	3.55	2.56	3.31	2.94	2.78	4.46	3.88	3.11	2.01	2.43	1.91	2.17	2.19	2.11	3.52	3.11	2.55	4.16	2.51	1.77
300074	Fam227a	family with sequence similarity 227 member A	300074	ENSRNOG00000021795	Pattern6	0.47	0.57	0.46	1.03	2.35	10.34	11.7	9.12	9.47	8.67	9.03	9.3	9.04	8.12	6.84	8.28	5.08	2.78	3.91	3.48	9.1	10.28	10.17	13.79	10.86	7.97	9.92	10.29	10.41
362988	Cpne8	copine 8	362988	ENSRNOG00000026128	Pattern6	0.58	0.6	0.69	1.2	2.53	4.02	3.86	2.82	4.49	3.01	3.87	2.31	2.29	2.6	1.63	1.77	1.23	6.42	5.48	5.73	6.29	4.63	4.92	6.43	5.44	3.86	5.76	4.79	3.66
362824	Mfsd12	major facilitator superfamily domain containing 12	362824	ENSRNOG00000039858	Pattern6	5.61	5.43	6.96	5.05	6.47	9.98	9.64	8.46	13.11	17.47	16.84	13.65	16.94	12.78	10.23	11.09	9.39	9.57	10.76	12.71	14.33	14.89	15.17	15.03	15.63	18	18.03	20.82	16.78
319110	Hnrnpr	heterogeneous nuclear ribonucleoprotein R	319110	ENSRNOG00000011910	Pattern6	0	0	1.98	0	0	1.97	1.91	1.67	3.16	0.9	2.8	0.67	1.22	0.66	1.58	0.84	0	1.96	1.96	0	2.03	4.89	2.01	1.53	1.81	1.62	4.08	1.83	1.83
282837	Fibp	FGF1 intracellular binding protein	282837	ENSRNOG00000020567	Pattern6	4.17	2.85	9.7	0	3.15	12.88	14.51	11.61	3.4	3.92	2.03	7.58	8.01	0	1.35	1.51	5.87	4.43	11.03	6.11	11.33	4.18	3.39	3.56	3.25	8.08	22.69	9.89	12.15
304805	Cyb5r1	cytochrome b5 reductase 1	304805	ENSRNOG00000003973	Pattern6	11.72	12.02	11.21	13.26	29.42	36.81	39.1	30.37	28.15	26.24	27.09	23.92	25.64	24.07	21.4	22.2	23.48	35.94	34.55	34.67	42.41	46.71	48.19	57.65	51.5	59.11	67.57	55.84	60.91
24977	RT1-Cl	RT1 class Ib locus Cl	24977	-	Pattern6	0.8	0.22	0.22	0.27	0.67	2.33	2.61	1.68	3.23	3.33	3.28	3.23	2.45	3.01	2.73	3.55	3.02	2.16	2.53	2.33	2.14	3.03	4.61	3.48	3.33	3.96	5.19	5	5.2
298579	Pla2g2d	phospholipase A2 group IID	298579	ENSRNOG00000016826	Pattern6	0.3	0.44	0.64	1.1	1.2	2.62	3.35	3.27	3.12	2.86	5.52	3.51	4.06	3.48	5.83	5.18	9.07	0.87	0.9	0.62	4.56	4.68	4.33	11.9	8.59	8.55	11.32	13.8	10.36
266776	Cst12	cystatin 12	266776	ENSRNOG00000004946	Pattern6	27.29	30.87	28.61	28.26	57.21	378.78	291.29	138.83	152.01	122.2	160.67	113.9	109.1	134.15	87.64	74.56	106.25	45.06	54.66	42.38	132.49	124.05	127.85	189.33	254.99	227.74	200.65	238.46	322.35
691215	LOC691215	hypothetical protein LOC691215	691215	ENSRNOG00000028189	Pattern6	0.06	0.05	0	0.35	1.49	24.22	28.1	13.92	14.33	10.28	11.9	8.43	13.17	10.57	7.76	7.05	6.19	2.45	2.71	2.34	16.33	14.47	17.45	27.26	24.27	20.55	19.86	27.14	32
54349	Aox1	aldehyde oxidase 1	54349	ENSRNOG00000015354	Pattern6	0.26	0.31	0.26	0.3	1.19	2.9	2.56	2.36	3.05	3.06	3.17	1.7	2.3	1.35	1.6	2.09	1.73	1.28	1.41	1.23	3.58	3.65	5.05	8.12	6.81	4.18	7.29	8.63	8.71
498662	Tdrp	testis development related protein	498662	ENSRNOG00000027245	Pattern6	34.44	36.91	31.66	33.27	29.21	99.21	98.58	68.41	124.8	127.63	128.59	116.58	117.83	134.36	109.45	96.85	98.13	96.56	85.67	79.5	125.47	128.45	131.11	111.72	136.92	132.9	104.22	145.61	137.51
29172	Aqp8	aquaporin 8	29172	ENSRNOG00000014652	Pattern6	0.13	0.1	0.41	0.96	15.42	285.36	308.05	321.21	139.33	112.57	122.3	114.36	108.74	100.76	103.67	92.3	151.65	12.96	10.88	13.93	66.75	92.08	106.11	201.25	136.43	154.42	201.53	203.3	259.65
361875	Atp6ap1l	ATPase H+ transporting accessory protein 1 like	361875	ENSRNOG00000040201	Pattern6	9.6	11.57	10.9	13.1	15.9	20.66	20.62	19.73	32.69	42.67	33.05	42.3	44.03	49.31	37.56	38.07	39.29	26.04	29.7	28.55	35.35	35.28	33.6	37.55	40.99	41.61	40.5	32.44	46.13
83722	Plk2	polo-like kinase 2	83722	ENSRNOG00000011951	Pattern6	2.84	2.8	2.93	3.18	3.7	15.65	14.86	11.09	14.87	13.67	11.14	13.05	12.47	10.71	9.77	12.4	10.99	15.2	15.53	14.74	17.37	12.74	15.9	20.11	12.75	11.45	14.59	11.65	11.71
289175	Slc19a2	solute carrier family 19 member 2	289175	ENSRNOG00000002839	Pattern6	7.04	6.96	6.03	17.52	27.72	41.69	45.31	43.28	49.31	49.45	47.87	35.91	39.53	43.6	31.71	27.56	27.48	25.34	22.99	18.13	44.23	46.05	50.13	42.75	59.89	54.38	38.72	59.26	55.8
314751	Tmcc3	transmembrane and coiled-coil domain family 3	314751	ENSRNOG00000007713	Pattern6	1.93	2.16	1.88	2.59	2.76	8	7.39	4.84	6.35	9.9	9.57	13.96	13.17	12.8	13.13	17.16	15.32	12.04	11.08	8.35	11.98	13.38	11.5	11.55	12.49	11.75	9.34	17.39	12.61
299569	Akap8l	A-kinase anchoring protein 8 like	299569	ENSRNOG00000006355	Pattern6	18.67	19.01	18.75	19.88	28.03	46.87	43.87	55.31	52.42	54.42	49.9	58.75	54.64	66.69	45.72	47.1	48.22	27.96	39.29	36.64	45.91	49.92	55.26	50.03	53.66	53.05	59.59	57.8	52.99
501181	Efhd1	EF-hand domain family member D1	501181	ENSRNOG00000015596	Pattern6	35.53	37.35	30.93	49.91	53.76	60.25	76.94	63.29	158.91	200	175.22	194.46	177.13	185.93	186.26	175.68	165.81	154.2	152.22	132.45	172.56	177.41	167.39	168.71	158.35	172.87	147.07	177.34	134.93
414783	RT1-CE4	RT1 class I locus CE4	414783	ENSRNOG00000039744	Pattern7	4.68	3.12	2.68	6.25	3.66	6.08	7.36	4.97	10.89	4.03	3.62	4.72	3.28	3.64	3.36	5.11	6.07	11.44	7.74	15.23	11.51	12.13	10.49	27.15	13.33	14.3	46.39	15.99	15.98
25425	Ctsh	cathepsin H	25425	ENSRNOG00000014064	Pattern7	31.63	33.66	33.3	29.77	33.63	41.62	25.97	21.42	28.7	19.34	33.6	21.77	17.7	15.6	12.39	10.49	17	59.26	46.74	48.84	80.15	71.11	75.44	71.84	77.89	76.82	81.02	74.44	91.81
171081	Csf2rb	colony stimulating factor 2 receptor beta common subunit	171081	ENSRNOG00000000187	Pattern7	0.88	0.89	0.71	0.69	0.85	1	0.58	2.05	0.23	0.19	0.36	0.26	0.27	0.26	0.11	0.3	0.24	3.15	3.38	4.24	3.42	4.2	3.95	4.37	5.24	5.14	5.88	5.41	5.49
25485	Myo1d	myosin ID	25485	ENSRNOG00000003276	Pattern7	4.7	4.41	4.44	4.02	5.1	8.47	8.5	7.28	4.22	3.37	4.05	2.75	2.44	2.34	1.61	1.7	2.04	4.96	4.78	5.96	10.07	10.74	10.41	10.71	10.92	10.87	13.77	11.24	12.04
100360066	Evi5	ecotropic viral integration site 5	100360066	ENSRNOG00000002039	Pattern7	20.13	19.83	19.06	24.79	26.91	32.99	32.23	35.76	15.33	12.5	14.21	9.36	8.45	9.05	5.72	6.06	6.18	49.65	48.23	37.31	65.69	63.74	62	58.56	68.29	61.02	37.07	68.51	53.63
312504	Fbxo41	F-box protein 41	312504	ENSRNOG00000033202	Pattern7	7.13	6.02	6.2	9.81	10.73	10.91	10.09	10.12	5.52	3	3.59	2.47	3.06	2.2	1.62	1.81	1.81	14.72	17.53	17.95	22.26	24.54	22.57	21.47	22.43	26.47	22.05	23.73	25.2
24603	Npr1	natriuretic peptide receptor 1	24603	ENSRNOG00000014684	Pattern7	1.93	2.09	1.72	2.46	0.88	2.72	2.63	1.36	2.83	2.29	2.55	2.67	2.45	1.84	2.23	2.26	1.57	2.77	3.47	3.59	4.2	5.1	5.86	3.87	4.11	5.05	5.58	4.47	4.28
83588	Kcns3	potassium voltage-gated channel modifier subfamily S member 3	83588	ENSRNOG00000004899	Pattern7	1.06	0.91	1.17	2.68	6.05	5.47	5.8	3.75	2.16	2.05	2.1	1.24	1.65	1.03	0.92	1.01	0.59	16.19	16.82	15.4	17.7	16.11	16.85	18.45	20.19	21.49	16.49	22.6	19.68
297337	Rnf181	ring finger protein 181	297337	ENSRNOG00000012035	Pattern7	62.2	65.56	58.53	60.53	78.89	83.97	79.36	80.99	77.35	84.24	81.72	103.72	113.64	105	132.02	143.7	158.95	132.92	121.24	128.37	145.68	149.59	158.53	158.61	166.97	168.6	152.84	173.81	181.25
25026	Adm	adrenomedullin	25026	ENSRNOG00000027030	Pattern7	1.73	2.13	2.06	1.49	0.71	0.41	0.78	1.16	0.58	0.61	0.39	0.5	0.72	0.44	0.56	0.39	0.21	18.06	19.38	17.88	13.37	15.57	29.25	21.71	37.89	19.35	45.68	28.34	22.67
313725	Gpr157	G protein-coupled receptor 157	313725	ENSRNOG00000017528	Pattern7	1.31	1.01	1.36	0.62	0.87	1.48	1.82	0.61	1.27	1.07	1.16	1.06	1.17	1.02	0.99	0.74	0.74	3.57	5.54	4.74	4.76	4.85	3.95	4.24	3.62	5.69	5.38	5.31	4.42
25364	Asic2	acid sensing ion channel subunit 2	25364	ENSRNOG00000058308	Pattern7	0.65	0.6	0.33	0.26	0.47	2.2	1.62	2.16	0.82	0.57	0.71	0.76	0.59	0.54	0.56	0.52	0.66	6.21	5.29	5.55	6.47	7.81	8.83	9.54	11.56	10.46	10.7	10.47	14.17
307715	Irx6	iroquois homeobox 6	307715	ENSRNOG00000011037	Pattern7	0.06	0.03	0	0.08	0	0	0	0	0	0	0	0	0	0	0	0	0	0.63	0.6	0.56	1.66	2.3	2.57	2.39	2.96	2.43	5.73	3.12	3.94
414270	RT1-CE14	RT1 class I locus CE14	414270	-	Pattern7	7.55	5.58	4.93	5.72	3.1	7.94	4.78	5.63	17.47	6	6.28	5.95	5.75	5.74	7.69	9.82	12.69	10.25	9.4	14.3	19.61	20.88	14.41	33.37	13.6	15.67	42.45	16.72	20.55
64107	Npffr1	neuropeptide FF receptor 1	64107	ENSRNOG00000000559	Pattern7	0	0.05	0.17	0.22	0.44	0.72	1.42	0.84	0.85	0.53	0.8	0.59	0.42	0.47	0.3	0.41	0.55	3.54	3.08	2.7	1.96	2.15	3.07	2.53	2.05	2.41	3.24	2.62	3.52
502900	Clec12b	C-type lectin domain family 12 member B	502900	ENSRNOG00000053638	Pattern7	5.26	3.28	2.24	15.33	15.56	24.22	31.04	22.67	14.79	12.29	15.82	13.68	11.06	14.83	6.16	9.46	8.18	50.62	47.55	50.5	69.88	56.77	51.11	54.87	67.16	78.77	46.21	54.11	64.51
25233	Akt2	AKT serinethreonine kinase 2	25233	ENSRNOG00000018677	Pattern7	30.92	30.97	31.06	32.54	51.44	35.73	31.89	30.99	21.67	15.42	20.32	12.77	13.17	13.33	12.73	15.71	13.31	54.87	53.67	67.19	85.97	97.2	101.95	76.27	96.41	108.54	60.36	94.46	88.79
24825	Tf	transferrin	24825	ENSRNOG00000030625	Pattern7	8.29	8.2	2.21	10.2	13.95	16.29	21.95	19.25	40.96	23.88	31.27	27.06	52.99	37.89	12.73	44.18	15.48	75.92	76.14	28.82	111.76	127.73	106.1	109.53	112.74	192.63	90.13	128.13	62.03
306750	Fbxl21	F-box and leucine-rich repeat protein 21	306750	ENSRNOG00000012168	Pattern7	2.53	2.15	2.19	2.72	2.91	4.35	4.08	3.13	2.14	1.35	1.42	1.07	1.04	1.13	1.09	0.81	0.58	5.9	7.95	5.71	7.41	7.71	9.02	8.07	8.04	9.4	6.86	8.23	7.86
299940	Sntb1	syntrophin beta 1	299940	ENSRNOG00000004821	Pattern7	2.06	1.38	1.88	1.08	2.3	1.9	1.57	2	0.91	0.38	1.01	0.58	0.58	0.35	0.52	0.4	0.45	3.41	4.77	4.81	5.41	5.92	5.28	6.92	5.83	7.72	7.52	6.14	6.9
287561	Ccl7	C-C motif chemokine ligand 7	287561	ENSRNOG00000000239	Pattern7	0.51	1.04	0.47	0.48	0.47	0.71	0.65	0	0.39	0.13	0.26	0.21	0.27	0.16	0.19	0.16	0.75	11.52	9.51	7.08	7.21	6.2	6.54	17.83	7.63	6.64	13.41	4.8	5.99
170808	Capn8	calpain 8	170808	ENSRNOG00000003468	Pattern7	0.06	0.12	0	0	0.78	0.19	0	0.22	0.09	0	0.05	0.19	0	0.07	0	0	0	1.34	2.89	2.84	3.01	2.5	3.61	6.98	5.94	3.76	6.43	4.31	5.36
25637	Ptger1	prostaglandin E receptor 1	25637	ENSRNOG00000004094	Pattern7	5.65	6.11	5.98	6.61	7.63	12.08	11.85	8.93	5.18	4.15	5.68	4.51	4.66	3.82	3.22	2.67	3.12	10.53	10.67	14.59	17.24	18.62	16.44	18.24	18.79	18.39	21.57	20.46	21.49
140722	Caskin1	CASK interacting protein 1	140722	ENSRNOG00000003195	Pattern7	6.23	7.51	6.37	14.58	23.6	18.36	17.22	18.18	9.25	6.94	7.2	5.19	6.14	4.72	3.06	3.28	2.31	23.9	32.35	34.37	39.56	44.19	38.6	39.26	37.19	47.02	41.59	40.14	35.58
317366	Pim2	Pim-2 proto-oncogene serinethreonine kinase	317366	ENSRNOG00000008177	Pattern7	4.07	3.74	3.59	6.59	12.43	8.22	9.25	7.22	4.13	3.45	4.63	3.21	3.64	3.59	3.22	3.49	3.87	13.79	13.39	13.4	18.03	22.76	22.5	19.18	22.57	22.96	20.06	19.61	20.9
498399	Sec14l4	SEC14-like lipid binding 4	498399	ENSRNOG00000004555	Pattern7	1.6	1.28	1.13	7.06	4.86	5.13	5.41	12.83	1.98	1.05	1.39	1.16	0.92	0.81	0.31	0.49	0.28	12.95	17.68	15.15	29.24	33.47	33.66	35.01	23.64	33.67	23.57	27.19	27.83
291394	Cndp2	carnosine dipeptidase 2	291394	ENSRNOG00000015591	Pattern7	7.96	6.39	8.72	6.25	5.32	18.07	14.73	10.15	12.8	8.67	10.8	8.62	7.66	6.56	6.57	7.59	6.95	12.14	15.94	11.82	21.23	20.67	22.57	21.3	21.91	23.46	16.59	24.08	22.37
83785	Vegfa	vascular endothelial growth factor A	83785	ENSRNOG00000019598	Pattern7	7.8	7.26	7.12	4.25	10.9	7.04	5.48	4.38	3.74	3.54	4.05	2.83	2.4	2.17	1.36	1.15	1.83	33.78	92.69	61.52	27.44	77.12	77.96	134.81	135.77	87.95	148.56	50.69	87.05
362973	Parvb	parvin beta	362973	ENSRNOG00000055305	Pattern7	6.49	6.44	5.41	5.54	10.42	10.09	10.98	9.64	5.81	3.94	4.44	3.07	3.4	3.2	2.54	2.64	3.38	14.27	17.52	14.34	24.93	25.58	25.85	23.85	27.25	27.37	21.25	27.3	26.44
24925	Adrb1	adrenoceptor beta 1	24925	ENSRNOG00000017002	Pattern7	0.13	0.3	0.16	0.19	0.25	0.05	0.03	0.27	0.04	0.13	0.24	0.14	0.12	0.13	0.08	0.04	0.15	2.01	2.6	2.55	2.47	1.85	2.26	2.97	2.05	3.88	4.92	3.42	2.47
308099	Fndc1	fibronectin type III domain containing 1	308099	ENSRNOG00000030210	Pattern7	0.09	0.34	0.51	0.16	0.12	0.55	0.71	0.35	0.99	0.82	0.78	0.53	0.66	0.4	0.38	0.57	0.49	0.72	1.29	1.08	1.41	2.14	1.41	3.58	1.45	1.57	2.35	1.14	2.16
25166	Casp1	caspase 1	25166	ENSRNOG00000007372	Pattern7	0.63	0.13	0	0	0	0.35	0	0.2	0	0.6	0.29	0.77	0.88	0.57	0.94	1.33	1.66	1.5	0.81	0.46	1.35	1.03	1.08	1.84	1.6	1.43	1.8	2.11	2.05
64536	Esm1	endothelial cell-specific molecule 1	64536	ENSRNOG00000010797	Pattern7	1.23	0.85	1.06	0.73	1.19	0.8	0.25	0.07	0.43	0.29	0.76	0.33	0.25	0.21	0.13	0.1	0.17	8.74	8.37	6.97	12.81	10.78	12.98	18.31	12.04	10.33	13.45	14.14	8.1
303787	Slc7a4	solute carrier family 7 member 4	303787	ENSRNOG00000001874	Pattern7	2.28	1.74	1.77	1.66	3.18	4.88	5.12	3.09	2.1	1.51	1.9	1.57	1.52	1.1	1.43	1.03	2.02	4.22	4.36	5.56	7.23	8.44	8.39	8.31	7.89	9.34	10.58	7.75	8.27
24973	RT1-A1	RT1 class Ia locus A1	24973	ENSRNOG00000038999	Pattern7	9.55	8.69	6.78	13.32	8.6	15.35	16.55	9.11	23.33	9.93	10.37	8.96	7.07	5.92	6.5	11.85	14.57	25.69	27.86	27.48	41.88	42.92	46.28	56.54	42.51	45.64	71.1	50.58	48.61
54301	Slc14a1	solute carrier family 14 member 1	54301	ENSRNOG00000016753	Pattern7	0	0.1	0	0	0.24	0.87	1.33	0.18	0.6	0.47	0.69	0.51	0.46	0.57	0.73	0.48	0.53	0.85	1.06	1.35	3.87	2.26	4.34	1.62	2.37	5.66	3.6	6.54	4.55
54702	Egln3	egl-9 family hypoxia-inducible factor 3	54702	ENSRNOG00000005053	Pattern7	0.81	1.04	0.93	2.32	2.42	0.6	0.6	0.97	0.21	0.11	0.27	0.17	0.16	0.16	0.02	0.06	0.09	4.98	5.57	6.38	6.99	8.44	10.55	16.02	15.57	9.26	18.02	8.49	7.48
293493	Fam57b	family with sequence similarity 57 member B	293493	ENSRNOG00000019914	Pattern7	4.23	4.09	3.39	5.04	3.76	2.99	4.2	8.3	2.38	3.07	3.35	4.77	4.11	4.64	3.72	4.38	3.89	8.06	6.56	7.81	8.37	10.26	10.28	11.05	10.32	12.95	12.57	12.84	13.59
246294	Optn	optineurin	246294	ENSRNOG00000017941	Pattern7	13.37	15.49	14.41	18.08	11.01	6.89	6.56	7.61	14.87	19.24	17.8	19.17	17.52	16.62	22.4	19.78	18.85	25.46	28.13	27.04	30.45	31.19	31.04	32.99	33.69	29.25	32.52	37.92	28.9
363165	Csrnp1	cysteine and serine rich nuclear protein 1	363165	ENSRNOG00000033433	Pattern7	2.53	3.35	2.61	2.23	1.34	0.52	0.34	0.63	0.6	2.51	1.3	6.67	6.33	3.93	8.91	12.85	7.99	4.96	6.16	5.87	5.58	4.94	7.77	8.32	12.11	8.41	9.54	5.24	4.02
140860	Slco2b1	solute carrier organic anion transporter family member 2b1	140860	ENSRNOG00000017976	Pattern7	1.56	2.02	2.13	1.93	1.58	1.91	1.62	0.95	1.28	0.75	1.71	1.57	1.42	0.96	0.71	0.64	1.11	2.21	2	2.68	6.09	6.22	7.49	5.45	9.66	7.72	5.25	6.19	10.23
100314005	Mir27b	microRNA 27b	100314005	ENSRNOG00000035576	Pattern7	4.98	2.32	1.95	1.31	1.68	1.08	1.44	1.67	0.92	0.64	0.24	0	0.32	0.83	0.56	0.44	0	3.21	4.67	3.04	8.53	8.1	6.8	8.39	9.48	11.18	6.64	16.88	7.3
292894	Nosip	nitric oxide synthase interacting protein	292894	ENSRNOG00000020543	Pattern7	24.94	12.84	2.68	1.48	2.41	3.05	25.25	13.52	8.95	2.99	14.73	13.45	15.51	14.66	7.33	2.23	2.39	16.78	24.77	24.77	11.29	11.8	13.89	13.03	25.15	26.44	17	2.18	17.02
83628	Cd82	Cd82 molecule	83628	ENSRNOG00000000047	Pattern7	7.91	8.11	8.33	6.03	6.82	15.52	12.23	11.87	12.76	15.79	17.48	16.81	18.6	22.99	16.31	15.74	17.37	19.38	20.84	18.26	27.09	22.21	25.26	31.59	20.21	22.77	30.76	23.53	24.2
117033	Mmp12	matrix metallopeptidase 12	117033	ENSRNOG00000030187	Pattern7	0	0	0	0.04	0.07	0	0	0	0	0	0	0	0	0	0	0	0	2.48	1.1	1.41	3.13	2.74	2.55	3.42	2.07	1.06	4.21	1.57	1.2
113937	Clec2d	C-type lectin domain family 2 member D	113937	ENSRNOG00000048726	Pattern7	0.29	0	0.47	0.41	0	0	0	0.14	0	0	0.28	0	0	0	0.21	0.19	0	0.29	1.1	0.33	0.94	2.06	1.94	3.46	2.61	2.71	2.49	0.87	2.66
65164	Htra1	HtrA serine peptidase 1	65164	ENSRNOG00000020533	Pattern7	14.63	12.28	12.69	13.51	17.89	25.86	19.89	14.22	12.75	8.46	11.85	8.03	8.15	5.42	3.28	3.25	3.78	25.08	24.66	27.04	43.89	39.51	42.62	47.13	48.73	50.98	51.32	48.68	49.73
60628	Cxcr4	C-X-C motif chemokine receptor 4	60628	ENSRNOG00000003866	Pattern7	10.22	10.08	9.29	10.13	8.36	13.55	12.24	5.15	7.3	4.87	6.6	5.13	6.31	5.28	3.39	3.35	4.3	50	48.69	52.98	58.92	50.21	56.21	72.33	45.54	51.09	82.92	44.28	55.03
60587	Dusp4	dual specificity phosphatase 4	60587	ENSRNOG00000011921	Pattern7	5.28	6.2	7.74	1.78	2.17	3.9	3.53	3.39	5.56	6.4	5.3	10.13	8.78	8.73	9.3	11.56	10.24	9.12	11.66	10.35	7.18	7.56	7.53	7.29	9.51	10.99	8.54	9.45	9
303214	Trim16	tripartite motif-containing 16	303214	ENSRNOG00000003219	Pattern7	3.18	2.54	2.65	1.13	0.75	3.82	3.99	0.96	2.23	2.68	2.88	2.05	1.58	2.16	2.96	2.19	2.03	3.67	4.82	2.96	3.78	4	4.21	4.8	5.23	4.13	4.71	5.92	4.86
170579	Fgf22	fibroblast growth factor 22	170579	ENSRNOG00000008960	Pattern7	0.78	1.64	1.33	2.01	1.42	2.67	2.55	3.32	0.75	1.01	0.87	0	0	0	0	0.39	0	3.08	1.97	3.61	4.65	4.53	5.12	5.26	5.35	5	6.59	6.67	5.81
316521	Vil1	villin 1	316521	ENSRNOG00000015408	Pattern7	4.52	4.36	4.47	2.69	4.81	7.79	6.16	6.9	2.56	2.32	3.21	1.94	2.29	1.9	1.73	2.2	1.29	18.33	19.52	16.95	30.7	30.33	32.12	26.24	24.43	28.19	19.32	21.44	27.4
171048	Tspan8	tetraspanin 8	171048	ENSRNOG00000004411	Pattern7	0.8	0.57	0.69	0.51	0.54	0.53	0.54	0.46	0.65	0.6	0.9	0.72	0.49	0.8	0.49	0.68	1.04	3.3	3.6	2.89	3.88	2.96	3.42	3.94	2.59	0.97	2.54	1.54	2.09
116808	Pcdh12	protocadherin 12	116808	ENSRNOG00000019265	Pattern7	1.36	1.66	1.45	1.06	1.17	0.7	0.36	0.22	0.96	1.24	1.36	1.58	1.23	1.72	0.87	0.98	1.49	5.53	5.94	7.45	6.65	5.51	5.9	7.83	4.12	3.76	6.42	3.38	4.66
25112	Gadd45a	growth arrest and DNA-damage-inducible alpha	25112	ENSRNOG00000005615	Pattern7	15.6	15.34	14.72	22.38	27.83	24.34	27.24	26.44	11.63	6.62	8.5	7.06	6.17	4.39	5.13	4.97	4.72	62.38	55.22	60.71	55.25	57.06	57.88	66.29	66.19	69.92	71.65	58.06	62.75
115769	Tjp2	tight junction protein 2	115769	ENSRNOG00000015030	Pattern7	4.59	4.79	5.09	13.1	16.85	12.14	12.44	17.26	5.61	3.99	4.81	3.47	3.02	2.4	2.6	1.58	1.11	22.06	24.42	19.86	32.94	32.53	37.75	31.58	34.76	35.28	25.98	34.05	31.97
287562	Ccl12	chemokine (C-C motif) ligand 12	287562	ENSRNOG00000029768	Pattern7	0	0	0.42	0	0	0	0	0	0	0	0	0	0	0	0	0	0	5.91	3.08	2.48	3.42	2.83	3.8	6.99	4.95	4.46	13.2	3.69	5.34
294257	Cfb	complement factor B	294257	ENSRNOG00000051158	Pattern7	0	0.06	0	0.1	0.29	0.84	0.59	0.95	0.37	0.54	0.39	0.43	0.07	0.23	0.15	0.21	0.1	1.48	0.06	1.46	1.52	1.41	2.1	42.98	12.46	2.45	28.02	7.83	16.58
364983	Rnf150	ring finger protein 150	364983	ENSRNOG00000003479	Pattern7	1.04	1.25	1.07	1.26	1.75	1.33	1.31	1.14	0.98	1.82	1.38	1.83	2.91	1.87	2.51	2.08	2.16	3.51	3.82	3.66	5.21	6.7	5.72	5.56	6.97	7.76	5.72	5.94	5.89
308868	Lrtomt	leucine rich transmembrane and O-methyltransferase domain containing	308868	ENSRNOG00000023434	Pattern7	3.34	2.19	2.09	3.11	4.21	9.09	8.15	10.5	4.69	4.7	4.47	3.64	3.67	3.25	3.08	3.53	2.92	6.97	7.66	7.8	15.45	16.07	16.69	20.46	19.77	20.36	16.1	22.47	22.17
414792	RT1-CE10	RT1 class I locus CE10	414792	ENSRNOG00000050210	Pattern7	15.45	11.05	13.21	17.18	16.64	26.15	30.19	14.89	36.53	11.84	16.62	16.35	9.85	10.08	10.84	11.68	22.86	45.66	49.6	43.27	61.28	61.09	67.67	89.41	73.69	80.25	121.09	83.8	87.58
309603	RT1-CE1	RT1 class I locus1	309603	-	Pattern7	8.89	7.55	4.9	5.86	3.3	5.31	2.94	5.1	13.65	3	3.67	3.93	4.23	4.27	8.05	8.51	9.35	10.12	7.84	13.58	18.2	19.56	10.27	31.27	12.29	13.08	41.55	15.1	18.5
24620	Reg3g	regenerating family member 3 gamma	24620	ENSRNOG00000006579	Pattern7	0	0	0	0	0	0	0	0	0	0	0	0	0	0.45	0.12	0.33	0.37	4.1	2.34	2.75	0.93	1.82	2.47	2.45	7.29	4.37	5.6	4.87	6.66
295631	Pla2r1	phospholipase A2 receptor 1	295631	ENSRNOG00000008129	Pattern7	0.16	0.13	0.21	1.26	2.89	3.2	4.7	5.93	2.05	1.83	2.3	1.61	1.23	1.22	0.9	1.08	1.34	3.09	3.38	2.69	9.5	9.9	13.13	14.37	15.47	12.04	10.11	14.82	11.3
307811	Slc7a6	solute carrier family 7 member 6	307811	ENSRNOG00000019943	Pattern7	13.02	13	11.25	11.47	19.97	24.22	23.38	31.99	20.72	20.4	23.56	23.93	25.95	28.13	21.59	27.24	29.55	31.03	30.5	23.47	52.97	52.59	52.02	68.65	71.5	65.5	44.23	64.61	55.05
316351	Npas2	neuronal PAS domain protein 2	316351	ENSRNOG00000013408	Pattern7	0.29	0.21	0.16	0.64	2.29	2.6	3.6	1.92	1.68	1.07	1.21	1.17	1.08	0.97	0.98	0.97	0.8	2.92	3.29	2.51	4.29	3.95	4.35	3.46	4.7	3.7	2.3	3.74	3.71
362050	Gbp5	guanylate binding protein 5	362050	ENSRNOG00000032240	Pattern7	0.57	0.64	0.5	0.69	1.05	0.73	0.27	0.22	0.44	0.22	0.71	0.33	0.33	0.22	0.24	0	0.22	6.87	4.31	4.88	4.39	3.16	3.26	6.29	4.09	4.29	6.01	4.33	4.78
286916	Testin	testin gene	286916	ENSRNOG00000018028	Pattern7	1.78	1.92	2.23	2.12	1.51	0.78	0.96	19.26	1.57	1.09	0.74	0.42	0.64	0.38	0.44	0.3	0.6	4.74	4.76	3.74	22.41	20.49	24.06	60.54	27.75	24.61	59.94	79.83	51.28
192248	Cdh13	cadherin 13	192248	ENSRNOG00000014371	Pattern7	0.64	0.29	0.36	0.37	0.36	0.21	0.27	0.15	0.83	0.62	0.59	1.97	1.91	1.44	1.56	0.62	1.15	2.24	2.68	2.88	4.47	3.86	4.37	7.07	3.26	2.78	5.58	2.38	3.48
171341	Mgst1	microsomal glutathione S-transferase 1	171341	ENSRNOG00000007743	Pattern7	120.72	107.14	124.89	86.05	164.96	171.45	150.88	156.92	75.81	60.31	72.49	48.13	48.98	51.18	41.9	43.91	58.77	277.78	217.52	241.09	261.47	259.88	297.14	313.83	302.02	369.07	349.97	366.94	352.08
24770	Ccl2	C-C motif chemokine ligand 2	24770	ENSRNOG00000007159	Pattern7	1.1	1.16	1.3	0.4	0.28	0.44	0.24	0.14	0.24	0	0.15	0.26	0	0.11	0.12	0	0.18	42.61	29.52	20.83	32.33	17.48	20.23	43.14	18.91	16.86	30.95	12.55	24.01
295279	Fcgr1a	Fc fragment of IgG receptor Ia	295279	ENSRNOG00000021199	Pattern7	2.13	1.71	3.06	0.97	1.24	2.04	0.48	0.69	0.87	1.81	1.97	3.49	2.97	4.19	2.89	2.88	3.88	2.92	2.71	3.08	4.96	3.17	4.39	6.45	5.27	3.58	6.39	4.55	4.98
310864	Manba	mannosidase beta	310864	ENSRNOG00000052247	Pattern7	2.4	2.51	2.51	2.48	4.16	2.84	2.4	1.54	1.64	1.12	1.24	1.26	1.29	0.92	1.89	1.56	1.28	7.11	8.55	7.41	11.81	11.22	11.77	8.67	9.48	12.24	6.85	12.92	9.18
282838	Gm2a	GM2 ganglioside activator	282838	ENSRNOG00000052219	Pattern7	153.84	150.15	136.75	106.58	123.41	188.93	191.12	164.73	105.99	67.94	93.67	75.52	76.04	63.36	85.76	71.33	70.67	229.34	211.95	213.7	393.97	352.22	381.78	497.25	398.18	436.26	452.02	562	518.04
302656	Frmpd4	FERM and PDZ domain containing 4	302656	ENSRNOG00000004118	Pattern7	0.64	0.71	0.66	0.54	0.71	0.73	0.65	0.71	0.32	0.33	0.49	0.21	0.28	0.25	0.52	0.45	0.49	2.61	2.39	2.02	2.47	2.64	2.76	3.31	3.06	3.38	3.13	3.78	3.39
24854	Clu	clusterin	24854	ENSRNOG00000016460	Pattern7	152.51	185.3	165.91	422.57	998.15	1499.13	1365.94	2082.5	627.88	520.01	644.55	426.05	510.41	385.04	214.31	355.88	282.7	553.92	436.47	467.78	1339.54	1558.75	1637.36	2629.96	2343.99	2218.91	2988.53	2618.18	3391.17
303563	Nags	N-acetylglutamate synthase	303563	ENSRNOG00000020879	Pattern7	0.55	0.41	0.48	0.79	3.83	6.41	6.85	7.76	3.29	2.08	2.24	1.48	1.93	1.3	0.9	0.94	1.11	5.24	5.35	7.46	10.54	13.48	12.21	18.58	16.22	16.05	20.31	16	16.46
140582	Ddit4l2	DNA-damage-inducible transcript 4-like 2	140582	-	Pattern7	20.57	23.32	24.47	17.42	8.11	9.72	11.34	18.3	22	30.63	30.4	18.86	24.43	22.07	17.61	20.11	15.81	28.39	30.32	25.32	29.78	32.37	39.11	33.38	43.33	37.1	43.12	45.78	51.12
414779	RT1-CE2	RT1 class I locus CE2	414779	-	Pattern7	3.51	3.47	2.95	5.59	4.07	7.89	9.31	5.43	12.82	6.19	6.6	8	5.09	4.28	6.02	7.2	7.44	12.82	12.45	14.3	16.24	17.31	18.53	26.65	17.21	20.27	40.28	25.47	21.27
681096	Nxpe3	neurexophilin and PC-esterase domain family member 3	681096	ENSRNOG00000001608	Pattern7	1.38	1.44	1.57	1.84	1.58	2.59	2.65	2.37	1.83	2.49	2.21	4.52	4.04	3.1	2.41	5.71	5.19	3.84	3.38	3.46	4.78	5.04	5.69	7.28	6.29	6.4	7.73	6.19	6.41
305454	Zfyve28	zinc finger FYVE-type containing 28	305454	ENSRNOG00000014874	Pattern7	0.7	0.9	0.62	1.65	2.42	0.77	0.78	1.51	0.34	0.2	0.25	0.23	0.26	0.25	0.16	0.13	0.22	4.64	4.8	5.42	6.96	6.89	7.18	6.89	5.66	6.75	8.43	5.48	5.59
29692	Pla2g2a	phospholipase A2 group IIA	29692	ENSRNOG00000016945	Pattern7	0	0	0	0	0	0	0	0	0	0	0	0.07	0	0	0	0	0	5.08	1.13	1.04	7.21	6.48	11.33	158.39	25.2	3.43	87.42	9.09	16.4
294499	Fam241b	family with sequence similarity 241 member B	294499	ENSRNOG00000000551	Pattern7	10.32	10.47	9.48	10.76	14.67	33.65	32.75	21.26	18.21	12.54	15.16	15.62	14.27	12.18	9.35	9.63	13.77	19.64	17.31	19.7	30.61	35.97	34.44	35.64	36.26	40.34	43.87	40.61	40.72
303638	Abca8a	ATP-binding cassette subfamily A (ABC1) member 8a	303638	ENSRNOG00000004147	Pattern7	0.23	0.37	0.35	0.43	0.3	0.16	0.16	0.21	0.11	0.09	0.13	0.09	0.11	0.09	0.05	0.05	0.05	1.48	1.73	0.92	2.78	2.03	1.93	3.05	2.24	1.43	2.74	2.39	1.99
306071	Lcp1	lymphocyte cytosolic protein 1	306071	ENSRNOG00000010319	Pattern7	7.77	7.86	6.58	8.14	7.51	4.21	3.37	6.56	2.96	2.89	3.49	2.94	2.84	2.63	3.28	3.88	3.28	17.76	15.19	15.52	30.62	29.66	33.71	47	40.65	33.98	43.03	41.67	42.29
24974	RT1-A2	RT1 class Ia locus A2	24974	ENSRNOG00000030712	Pattern7	17.77	16.72	15.81	26.05	17.45	28.92	29.73	23.4	70.31	13.26	22.61	20.81	10.88	10.91	13.61	28.97	37.74	57.59	50.07	57.34	84.02	89.28	69.93	161.57	82.03	92.78	189.24	115.72	95.36
414819	RT1-CE16	RT1 class I locus CE16	414819	-	Pattern7	6.83	18.27	15.6	17.63	4.24	16.73	7.19	11.1	15.12	7.68	4.73	5.43	10.21	2.56	4.19	7.9	8.27	11.08	11.77	14.25	19.92	20.67	17.83	50.62	21.46	27	72.62	27.62	31.48
306810	Susd3	sushi domain containing 3	306810	ENSRNOG00000016525	Pattern7	7.03	7.51	7.13	24.52	41.84	80.62	73.11	43.27	36.23	19.82	26.36	19.85	17.83	15.77	10.73	11.66	17.95	45.44	46.43	54.7	75.26	66.65	84.13	72.12	93.43	125.56	78.29	103.66	89.43
170943	Slc25a10	solute carrier family 25 member 10	170943	ENSRNOG00000036693	Pattern7	21.11	19.57	24.22	22.71	17.84	18.38	20.91	17.85	15.82	12.09	14.23	10.35	10.61	7.92	7.16	5.87	6.68	38.96	39.13	48.4	45.98	53.7	52.06	62.06	61.87	56.73	75.05	52.18	66.01
360323	RT1-N2	RT1 class Ib locus N2	360323	ENSRNOG00000029386	Pattern7	2.37	1.41	1.37	3.09	1.8	4.6	2.63	1.14	1.27	1.77	2.93	2.27	0.58	0.65	1.51	0.65	0.14	2.56	5.18	7.3	8.84	8.46	10.42	3.55	7.32	9.28	5.23	8.91	10.75
29712	Kcnj2	potassium voltage-gated channel subfamily J member 2	29712	ENSRNOG00000004720	Pattern7	0.2	0.19	0.2	0.38	0.13	0.21	0.33	0.03	0.2	0.35	0.65	0.47	0.26	0.17	0.37	0.45	0.34	4.26	5.03	4.33	6.24	4.1	6.09	8.24	4.43	5.11	6.09	4.23	3.9
64865	Pcdh8	protocadherin 8	64865	ENSRNOG00000013101	Pattern7	0.09	0	0.03	0	0.09	0.37	0.33	0.41	0.42	0.44	0.51	0.57	0.99	0.83	0.75	0.42	0.78	0.61	0.91	0.76	2.07	2.12	1.31	2.46	1.65	1.85	2.19	1.65	2.02
29397	Ccl11	C-C motif chemokine ligand 11	29397	ENSRNOG00000007335	Pattern7	0.88	1.89	1.92	3.42	3.19	5.83	4.36	6.42	2.47	3.01	4.58	5.63	2.87	2.48	2.9	3.25	4.47	15.14	12.27	13.37	19.52	13.74	18.72	32.48	20.27	12.55	50.53	27.32	26.93
368153	RT1-CE7	RT1 class I locus CE7	368153	ENSRNOG00000031090	Pattern7	4.41	4.33	3.39	6.19	4.52	0	12.06	5.49	14.1	6.87	8.09	6.82	4.26	6.61	4.56	0	7.86	12.05	11.49	13.87	12.86	18.96	19.16	30	19.65	16.37	18.39	20.8	18.25
301225	Unc5cl	unc-5 family C-terminal like	301225	ENSRNOG00000046601	Pattern7	0.79	0.97	0.45	0.63	1.21	0.84	1.56	0.45	0.55	0.32	0.65	0.61	0.38	0.2	0.34	0.57	0.42	2.37	2.36	2.01	3.93	3.97	4.42	5.65	5.75	6.16	8.57	6.51	5.81
362993	Rnd1	Rho family GTPase 1	362993	ENSRNOG00000059857	Pattern7	4.58	4.81	4.62	8.53	10.12	16.1	14.4	17.34	7.29	6.41	7.1	4.99	5.27	5.61	4.55	4.16	4.67	33.4	30.51	28.09	32.12	32.8	40.99	40.34	43.47	43.83	31.83	38.13	36.22
301265	Pla2g7	phospholipase A2 group VII	301265	ENSRNOG00000025691	Pattern7	0.63	1.51	1.19	0.89	2.16	2.51	2.89	3.37	4.19	6	6.78	8.87	7.6	8.62	6.97	10.17	9.7	9.96	13.18	8.36	30.23	21.2	18.66	34.39	18.81	19.05	25.09	30.32	26.79
24775	Shbg	sex hormone binding globulin	24775	ENSRNOG00000011357	Pattern7	28.86	21.4	19.69	49.87	177.02	290.75	258.06	411.16	108.62	82.22	114.11	44.14	68.23	56.05	35.7	33.21	28.31	137.41	125.8	142.88	174.68	247.75	208.52	397.64	333.72	316.06	295.36	339	321.95
685046	Erich4	glutamate-rich 4	685046	ENSRNOG00000037798	Pattern7	0.16	0.15	0.08	0	0.27	0.41	0.6	0.56	0.55	0.86	0.45	0.87	0.88	0.64	0.85	1.39	0.99	0.87	1.05	0.99	1.02	1.43	1.27	1.64	1.35	1.51	0.55	1.33	1.27
302822	Igsf1	immunoglobulin superfamily member 1	302822	ENSRNOG00000007600	Pattern7	10.89	10.87	9.11	10.87	18.4	35.22	37.74	24.63	21.62	20.73	26.3	18.18	17.14	19.18	17.6	14.79	21.09	26.47	25.78	24.97	57.56	66.03	61.57	61.45	66.28	76.23	71.85	85.71	95.79
24575	Mx1	myxovirus (influenza virus) resistance 1	24575	ENSRNOG00000001959	Pattern7	0	0.08	0.11	0.11	0.1	0.32	0.19	0.23	0.23	0.3	0.33	0.12	0.07	0.14	0.17	0.23	0.22	0.53	0.66	0.4	1.62	1.81	2.29	4.62	5.05	4.97	3.99	5.95	3.78
116695	Kcnd1	potassium voltage-gated channel subfamily D member 1	116695	ENSRNOG00000039544	Pattern7	2.1	2.5	1.97	1.69	2.55	1.98	2.32	0.76	1.02	1.15	1.12	1	1.28	0.76	1.13	1.03	0.82	5.85	5.52	5.96	7.32	6.96	7.07	6.17	7.68	8.36	6.64	6.65	7.09
498257	Fam163a	family with sequence similarity 163 member A	498257	ENSRNOG00000024825	Pattern7	0.78	0.68	0.82	0.58	1.75	0.6	2.64	7.95	0.23	0.95	0.95	0.18	0.26	0.16	0.18	0.21	0.18	6.04	4.91	5.32	8.82	8.55	10.42	28.39	10.98	12.13	21.1	15.23	11.07
100314002	Mir23b	microRNA 23b	100314002	ENSRNOG00000035467	Pattern7	0.92	0.86	1.69	0.19	2.24	0.91	0.24	0.15	0	0	0	0	0.26	0.34	0.58	0.17	0.08	2.21	5.06	4.25	6.7	9.73	7.77	6.56	9.34	6.13	8.94	8.25	7.97
245953	Tmem37	transmembrane protein 37	245953	ENSRNOG00000047714	Pattern7	6.12	7.45	5.33	5.78	4.23	4.95	2.8	12.61	2.27	2.34	3.9	4.51	4.79	2.91	3.67	4.09	6.22	7.82	8.82	11.1	11.6	12.34	10.79	15.38	10.7	16.11	20.65	13.94	15.07
84426	Wnt4	Wnt family member 4	84426	ENSRNOG00000013166	Pattern7	2.32	2.22	2.32	2.46	7.92	6.44	6.33	2.63	2.33	3.25	3.09	1.96	1.48	1.62	0.05	0.21	0.15	36.23	34.01	37.41	47.54	54.71	55.26	82.77	78.42	71.43	124.18	79.16	78.58
100189544	Nrn1l	neuritin 1-like	100189544	-	Pattern7	0	0.17	0.91	0.62	3.63	6.11	5.05	9.63	3.12	2.11	2.69	2.43	2.21	2.2	1.35	1.15	3.41	4.83	3.82	4.93	7.51	11.15	10.5	10.07	9.75	10.81	13.39	8.16	12.61
314612	Shc2	SHC adaptor protein 2	314612	ENSRNOG00000008030	Pattern7	3.05	3.05	2.44	4.01	10	8.73	8.57	8.72	4.12	3.11	2.94	2.24	2.64	1.65	1.86	2.02	1.37	23.48	21.39	24.95	34.9	35.58	37.27	34.4	36.4	42.08	36.96	41.11	37.31
367699	Sowahd	sosondowah ankyrin repeat domain family member D	367699	ENSRNOG00000049392	Pattern7	0.32	0.34	0.6	0.5	2.07	2.79	2.94	2.22	1.35	0.88	0.69	0.82	0.52	1.03	1.1	0.87	0.79	9.35	8.05	8.69	9.53	9.05	7.83	10.29	7.83	11.43	8.73	8.25	8.08
289235	Slamf9	SLAM family member 9	289235	ENSRNOG00000008045	Pattern7	1.55	1.58	2.18	0.56	0.28	0.75	0	0.1	0.72	0.53	1.19	0.73	0.85	0.78	0.25	0.79	0.61	3.48	2.38	3.44	3.06	2.57	3.49	5.58	3.94	4.02	4.54	4.5	3.99
298890	Fam49a	family with sequence similarity 49 member A	298890	ENSRNOG00000052758	Pattern7	0.42	0.49	0.36	1.03	1.02	1.75	1.82	1.58	0.81	0.76	0.78	0.79	0.67	0.43	0.67	0.44	0.46	3.44	3.57	3.11	3.22	3.26	3.01	3.28	3.92	3.02	2.56	3.71	3.33
289211	Fcgr2b	Fc fragment of IgG receptor IIb	289211	ENSRNOG00000046452	Pattern7	0.16	0.31	0.35	0.15	0.07	0	0	0.11	0	0	0	0	0.05	0	0	0	0	1.43	1.33	1.52	1.85	1.82	1.52	3.04	1.79	1.36	3.62	1.77	1.75
64455	Rasd1	ras related dexamethasone induced 1	64455	ENSRNOG00000003348	Pattern7	2.76	3.89	3.28	4.62	9.79	12.47	15.27	6.19	8.33	7.83	12.63	5.92	9.3	12.33	7.94	8.46	6.55	22.49	19.1	23.12	15.49	10.7	17.91	23.07	14.59	16.08	29.66	13.37	16.9
25667	Bmp3	bone morphogenetic protein 3	25667	ENSRNOG00000002381	Pattern7	0.07	0.16	0.34	0.27	0.23	0.03	0.09	0.05	0.21	0.23	0.21	0.19	0.27	0.41	0.25	0.15	0.13	1.24	1.6	1.44	1.03	1.84	1.55	2.2	2.52	1.89	2.47	1.27	1.58
361882	Arhgef28	Rho guanine nucleotide exchange factor 28	361882	ENSRNOG00000016544	Pattern7	2.25	2.45	2.15	2.75	2.63	3.78	4.04	3.19	2.88	2.42	3.68	4.05	1.54	2.16	2.57	0.89	1.17	9.19	11.61	9.96	10.92	10.23	11.89	8.83	9.75	10.73	8.54	9.12	10.45
246273	Trib3	tribbles pseudokinase 3	246273	ENSRNOG00000007319	Pattern7	0.3	0	0.08	0.05	0	0	0	0	0.07	0	0	0	0.13	0	0	0	0	11.98	16.09	12.93	1.74	2.01	1.78	3.72	3.31	5.26	3.68	1.85	2.55
363334	Stap2	signal transducing adaptor family member 2	363334	ENSRNOG00000047306	Pattern7	0.81	0.9	1.27	1.04	1.2	0	0.18	0.52	0.13	0.12	0	0.7	0.65	0.65	2.13	2.23	0.94	2.72	3.07	2.83	3.14	4.44	4.68	5.95	4.89	4.63	5.54	5.61	2.75
114508	Fbp2	fructose-bisphosphatase 2	114508	ENSRNOG00000017637	Pattern7	0.8	1.35	1.04	0.95	0.62	0.12	0.09	0.92	0.31	0.66	0.71	0.75	0.12	1.07	0.68	0.42	0.54	3.14	2.58	2.7	2.59	2.57	2.37	2.7	3.61	3.12	2.46	4.04	4.88
65040	Dlgap1	DLG associated protein 1	65040	ENSRNOG00000016196	Pattern7	1.74	1.56	1.77	4.67	4.68	2.63	2.97	5.7	5.54	6.94	6.82	6.42	6.5	6.29	7.22	6.22	5.81	11.16	11.75	9.05	16.72	15.48	15.85	13.45	15.04	14.59	13.05	15.35	13.06
29175	Ctsk	cathepsin K	29175	ENSRNOG00000021155	Pattern7	73.57	56.52	52.92	44.47	88.44	64.84	70.82	48.02	36.22	27.13	52.19	32.29	28.8	38.04	45.44	40.17	51.72	76.5	91.7	75.3	128.25	133.04	129.99	133.58	193.85	156.72	186.42	127.78	174.43
252917	Nr1d1	nuclear receptor subfamily 1 group D member 1	252917	ENSRNOG00000009329	Pattern7	5.37	7.14	6.03	6.17	6.51	7.94	6.56	8.13	3.69	3.77	4.24	4.44	4.17	4	2.4	2.75	3.36	8.92	9.69	9.7	15.4	16.74	14.86	17.66	16.37	17.26	21.8	22	22.65
304966	Fcgr3a	Fc fragment of IgG receptor IIIa	304966	ENSRNOG00000024382	Pattern7	0.41	0.59	0.73	0.12	0.08	0.2	0.48	0.35	1.18	1.92	1.1	1.2	1.26	0.93	1.12	0.69	0.76	1.45	2.02	2.13	0.75	1.27	1.92	2.51	1.95	1.82	4.49	1.9	1.9
502988	Sesn2	sestrin 2	502988	ENSRNOG00000042785	Pattern7	6.33	7.49	5.54	9.21	21.44	25.59	24.63	23.28	12.26	11.84	11.95	8.46	9.23	7.28	6.29	7.14	7.75	26.18	29.63	36.02	42.67	44.73	44.79	38.36	50.92	51.69	47.94	42.52	46.3
25116	Hsd11b1	hydroxysteroid 11-beta dehydrogenase 1	25116	ENSRNOG00000005861	Pattern7	1.95	1.71	1.2	1.25	1.46	2.05	1.93	1.85	3.67	3.79	6.65	3.59	1.68	1.87	6.76	6.31	12.36	11.86	8.99	8.78	10.3	8.89	10.45	21.14	12.77	11.33	28.64	12.52	16.06
83725	Wfs1	wolframin ER transmembrane glycoprotein	83725	ENSRNOG00000005108	Pattern7	6.22	7.02	6.15	9.47	10.05	8.78	6.97	12.59	3.07	2.45	2.55	2.12	2.03	1.61	1	0.85	0.96	13.55	14.02	16.16	23.71	27.36	25.75	32.98	29.37	34.25	30.8	32.89	34.31
89805	Angpt2	angiopoietin 2	89805	ENSRNOG00000016696	Pattern7	1.22	0.66	0.69	0.83	0.82	4.1	3.7	3.46	2.05	1.41	2.17	1.51	1.36	1.34	1	0.94	0.83	4.92	4.62	5.47	4.01	3.3	4.1	7.21	3.85	3.96	6.09	3.13	4.2
171109	Dusp5	dual specificity phosphatase 5	171109	ENSRNOG00000014061	Pattern7	1.84	1.49	1.37	1.28	1.27	1.17	1.02	1.64	0.73	0.51	0.41	0.92	1.04	0.7	1.15	2.26	0.61	2.81	3.1	2.48	3.24	3.67	3.73	4.19	4.9	6.19	5.72	6	5.81
64552	Mpeg1	macrophage expressed 1	64552	-	Pattern7	21.13	18.55	22.88	23.45	37.54	33.94	32.46	45.19	18.53	13.43	14.81	12.5	10.32	10.48	7.08	6.02	7.56	46.61	46.2	39.09	70.75	73.96	70.5	99.63	86.83	86.62	78.58	99.11	90
309275	Trex2	three prime repair exonuclease 2	309275	ENSRNOG00000056983	Pattern7	0.15	0.14	0.15	0.72	0.93	0.19	0.53	0.45	0.13	0.14	0.41	0.09	0	0.13	0.06	0.21	0	1.15	1.07	1.08	2.52	2.96	3.18	4.19	3.57	4.19	4.78	4.08	3.85
81687	Mmp9	matrix metallopeptidase 9	81687	ENSRNOG00000017539	Pattern7	0.15	0.25	0.23	0.09	0.09	0.03	0.11	0.05	0.04	0.4	0.14	0.49	0.54	0.41	1.27	1.51	1.27	43.68	40.59	54.56	29.59	20.03	22.51	40.01	20.07	26.19	28.02	18.8	19.64
364224	Acyp2	acylphosphatase 2	364224	ENSRNOG00000042419	Pattern7	7.78	6.52	9.07	5.75	6.42	9.89	9.07	9.22	4.81	4.32	5.58	3.02	2.67	2.89	1.6	2.44	1.51	14.41	12.99	14.08	18.85	16.95	19.54	17.82	18.43	18.89	17.95	19.85	19.08
309627	RT1-A3	RT1 class I locus A3	309627	-	Pattern7	5.36	1.01	0.8	3.38	1.02	4.91	2.03	1.39	2.39	4.23	6.09	6.44	1.28	2.43	4.79	1.27	1.46	6.87	5.92	7.75	6.97	10.09	11.15	5.27	7.1	8.87	7.73	10.34	8.37
25696	Vldlr	very low density lipoprotein receptor	25696	ENSRNOG00000027491	Pattern7	3.91	3.65	3.44	1.92	2.08	2.38	1.97	1.35	8.81	14.05	12.99	13.58	14.58	19.37	15.7	12.48	15.02	11.76	13.9	10.39	9.84	8.85	10.36	17	15.44	12.2	11.34	11.06	11.06
362417	Il17re	interleukin 17 receptor E	362417	ENSRNOG00000009204	Pattern7	1.1	1.14	0.96	1.17	1.25	3.55	3.15	2.43	1.73	1.27	1.83	1.34	1.21	1.02	0.69	0.56	0.71	3.09	3.13	3.14	3.79	5.05	4.69	10.3	8.69	10.15	9.91	14.08	9.81
361618	Stim1	stromal interaction molecule 1	361618	ENSRNOG00000020425	Pattern7	38.71	37.46	36.34	54.47	56.95	84.35	83.66	79.58	57.32	47.13	55.32	41.89	40.27	43.01	32.48	31.69	33.46	92.78	85.54	80.87	119.59	128.76	129.58	116.14	124.85	124.84	120.06	124.27	129.53
499991	Steap4	STEAP4 metalloreductase	499991	ENSRNOG00000008602	Pattern7	1.27	0.92	0.86	2.21	1.59	1.95	0.85	0.98	1.47	1.64	2.46	2.2	1.83	0.74	0.79	1.4	1.27	11.3	8.13	9.44	6.46	4.67	4.84	12.55	7.74	5.11	14.3	6.49	9.11
266714	Myo7a	myosin VIIA	266714	ENSRNOG00000013641	Pattern7	5.76	7.15	8.37	9.14	10.12	7	9.23	12.17	3.82	3.72	3.95	2.62	2.9	2.13	1.84	2.37	3.02	14.04	23	20.24	30.15	35.28	33.7	29.88	35.07	37.15	27.32	33.36	45.55
84007	C3ar1	complement C3a receptor 1	84007	ENSRNOG00000009211	Pattern7	0.78	0.67	0.54	0.74	0.65	2.07	2.18	5.55	1.1	0.79	0.86	0.73	0.46	0.37	0.49	0.34	0.48	1.17	1.39	1.63	3.06	3.34	3.15	6.77	5.14	6.03	6.65	9.22	6.75
503164	Apol9a	apolipoprotein L 9a	503164	ENSRNOG00000023410	Pattern7	0.38	0.51	0.24	0.31	0.4	0.81	0.47	0.24	0.44	0.14	0.72	0.51	0.28	0.2	0.27	0.13	0.34	2.03	1.49	2.17	1.67	1.92	2.65	5.85	4.23	6.81	8.12	6.25	4.87
313048	Rbbp4	RB binding protein 4 chromatin remodeling factor	313048	ENSRNOG00000021492	Pattern7	0	0	0	0	0	0	0	16.96	15.05	0	0	9.73	0	0	0	0	0	35.99	32.39	21.69	19.77	33.8	11.73	25.05	28.74	14.65	53.99	23.77	21.89
414790	RT1-CE13	RT1 class I locus CE13	414790	-	Pattern7	18.87	8.79	6.99	11.77	10.23	18.46	15.1	10.73	12.37	12.77	19.03	15.37	7.52	10.57	11.19	4.92	6.32	22.59	22.32	34.13	21	23.48	25.36	23.63	25.73	33.03	39.86	34.94	29.07
25678	Ddr1	discoidin domain receptor tyrosine kinase 1	25678	ENSRNOG00000057125	Pattern7	28.44	27.57	25.93	38.38	39.7	24.17	22.54	36.77	19.58	14.97	17.94	13.96	15.94	15.32	9.44	8.18	8.69	59.48	67.71	58.44	76.78	119.5	85.13	105.17	121.14	110.97	112.29	121.9	158.4
309859	Scml4	Scm polycomb group protein like 4	309859	ENSRNOG00000026110	Pattern7	0.07	0.02	0.03	0.13	0.5	0.74	0.73	0.55	0.34	0.44	0.52	0.67	0.6	0.73	0.62	0.8	0.94	3.43	3.41	2.58	3.25	2.66	3.93	2.25	2.45	3.1	1.74	2.5	2.66
305472	Pik3ip1	phosphoinositide-3-kinase interacting protein 1	305472	ENSRNOG00000018859	Pattern7	30.64	30.3	25.99	34.06	26.59	26.94	30.37	48.83	23.66	21.39	19.21	17.82	16.76	15.67	14.19	13.69	14.56	34.27	32.59	28.73	55.85	65.49	68.7	71.93	76.5	74.66	76.57	89.11	82.46
286918	Mx2	MX dynamin like GTPase 2	286918	ENSRNOG00000001963	Pattern7	1.04	1.39	1.04	1.78	2.04	0.42	0.22	0.78	0.17	0.04	0.19	0.3	0.16	0.15	0.2	0.11	0.15	1.88	2.46	1.84	4.94	5.11	5.45	6.36	8.05	8.15	7.74	8.5	6.55
24546	Slco2a1	solute carrier organic anion transporter family member 2a1	24546	ENSRNOG00000009005	Pattern7	2.51	2.57	2.32	2.17	5.45	4.05	4.41	2.66	2.24	1.76	1.49	1.59	1.7	1.22	1.25	1.66	0.93	17	16.77	15.75	21.45	20.36	19.93	19.63	24.18	25.79	15.79	22.39	21.08
414788	RT1-T24-3	RT1 class I locus T24 gene 3	414788	ENSRNOG00000045924	Pattern7	0.55	1.57	0.84	0.68	1.19	1.43	1.79	1.43	1.04	1.4	1.74	1.46	1.6	1.11	1.4	0.88	1.27	3.04	1.96	2.79	3.68	4.36	5.31	7.81	8.93	11.65	7.33	9.92	8.71
309607	RT1-CE5	RT1 class I locus CE5	309607	ENSRNOG00000000723	Pattern7	30.45	19.22	16.67	27.53	20.33	30.1	29.13	15.96	19.61	17.79	26.46	25.23	13.81	16.99	23.71	16.95	21.15	40.68	44.68	40.58	57.63	62.32	45.47	61.31	69.51	49.56	92	79.7	80.08
305941	Sgcg	sarcoglycan gamma	305941	ENSRNOG00000014603	Pattern7	0.12	0.19	0.13	0.42	0.19	0.18	0	0.1	0	0.07	0	0.08	0.09	0	0.08	0.15	0.17	0.99	1.11	0.83	2.17	2.93	2.63	3.69	1.33	2.58	5.67	4.28	2.84
24994	RT1-S2	RT1 class Ib locus S2	24994	ENSRNOG00000029001	Pattern7	0	1.24	1.17	0	0.95	0	0	1.35	0	1.11	1.18	0	2.22	1.7	0	0	2.82	1.62	1.9	2.25	2.64	3.11	2.13	4.67	2.36	2.59	9.42	2.72	3.58
295629	Cd302	CD302 molecule	295629	ENSRNOG00000006623	Pattern7	11.74	11.15	17.9	9.53	14.37	14.79	11.39	11.99	7.24	5.95	8.74	6.22	5.85	5.96	4.85	4.74	7.83	20.11	14.64	13.56	22.66	25.06	29.38	28.68	32.1	30.21	33.19	30.44	42.49
81503	Cxcl1	C-X-C motif chemokine ligand 1	81503	ENSRNOG00000002802	Pattern7	0.4	0.15	0.36	0.11	0.24	0.41	0.24	0.2	0.13	0.15	0.14	0.15	0.2	0.09	0	0	0.31	9.1	8.88	4.92	11.09	4.6	4.52	13.01	5.22	10.42	7.11	4.63	3.75
316077	Entpd3	ectonucleoside triphosphate diphosphohydrolase 3	316077	ENSRNOG00000018982	Pattern7	0.74	1.15	0.76	3.94	3.93	1.66	1.09	3.39	0.62	0.32	0.5	0.18	0.31	0.21	0.17	0.23	0.08	9.27	10.3	8.51	20.72	21.06	23.61	16.03	14.61	19.71	13.15	17.77	18.89
310132	Osmr	oncostatin M receptor	310132	ENSRNOG00000033192	Pattern7	0.08	0.1	0.04	0.47	0.4	0.11	0.06	0.13	0.07	0.05	0.09	0.07	0	0	0	0	0.05	4.99	5.74	4.92	4.23	4.98	6.09	7.78	7.33	6.55	5.31	8.76	6.67
65197	Slc2a5	solute carrier family 2 member 5	65197	ENSRNOG00000017693	Pattern7	0.65	0.79	0.88	0.69	0.99	0.72	0.75	0.59	0.37	0.31	0.23	0.21	0.12	0.18	0.09	0.14	0.12	2.67	2.36	2.6	3.05	3.21	3.66	3.24	3.24	3.71	4.03	4.01	2.6
171564	Pbld1	phenazine biosynthesis-like protein domain containing 1	171564	ENSRNOG00000000386	Pattern7	1.57	1.98	1.9	1	1	2.1	2.58	2.55	1.39	1.11	1.01	0.95	1.27	0.73	0.62	0.81	0.84	3.3	2.79	3.4	4.91	4.88	6.55	5.93	5.02	6.5	6.55	7.1	8.37
50662	Runx1	runt-related transcription factor 1	50662	ENSRNOG00000001704	Pattern7	0.23	0.03	0.13	0.1	0.06	0.09	0.15	0.07	0.07	0.08	0.04	0.13	0.09	0	0.07	0.09	0.1	1.09	1.35	1.41	1.21	1.57	1.68	2.19	2.47	2.19	2.26	2.46	1.48
361685	Tnfrsf26	tumor necrosis factor receptor superfamily member 26	361685	ENSRNOG00000043486	Pattern7	0.24	0.18	0.33	0.37	0.1	0.3	0.08	0.14	0.27	0.11	0.2	0.1	0.23	0.13	0.07	0	0.1	2.78	2.63	1.61	3.05	2.29	2.94	3.23	2.25	1.7	2.76	1.98	2.29
499205	Fam181b	family with sequence similarity 181 member B	499205	ENSRNOG00000010763	Pattern7	1.79	2.69	1.94	0.91	1.12	0.18	0.1	0.32	0.43	1.34	0.92	1.91	2.14	2.4	2.35	2.09	2.76	4.31	5.05	5.97	3.44	4.28	4.97	6.19	7.39	5.32	10.21	5.17	2.98
312279	Epha1	Eph receptor A1	312279	ENSRNOG00000017525	Pattern7	0.62	0.37	0.32	0.7	0.39	0.24	0.36	0.32	0.18	0.1	0.16	0.05	0	0	0.03	0	0	0.75	0.73	0.73	1.82	2.76	2.56	2.07	2.5	3.15	4.05	2.76	3.2
58812	Apln	apelin	58812	ENSRNOG00000003984	Pattern7	9.21	7.72	6.75	7.03	12.32	7.48	7.65	2.48	4.62	3.16	4.58	3.83	3.19	2.36	4.12	4.08	3.56	15.27	14.41	14.01	26.27	25.74	23.68	27.72	30.85	32.65	25.97	34.54	23.39
29348	Fgf7	fibroblast growth factor 7	29348	ENSRNOG00000009425	Pattern7	1.27	1.31	1.04	0	0.26	0.32	0.24	0	0.45	0.2	0.3	0	0	0	0	0	0	2.03	2.06	2.5	5.09	4.02	4.02	9.79	5.44	4.43	11.33	6.81	6.05
294228	RT1-S3	RT1 class Ib locus S3	294228	ENSRNOG00000000777	Pattern7	1.59	3.06	2.75	2.73	1.99	3.07	2.14	3.13	2.2	1.32	2.42	1.95	2.59	1.37	1.23	1.25	1.64	5.42	4.32	5.64	6.35	6.77	7.73	16.25	13.1	16.61	18.71	17.09	16.22
171044	Sstr3	somatostatin receptor 3	171044	ENSRNOG00000007332	Pattern7	0.15	0.84	0.39	0.71	2.65	3.91	0.84	6.77	0.49	0.87	1.41	0.85	0.42	0.14	0.45	0.26	0.58	11.52	10.19	10.04	11.83	12.8	15.35	22.68	24.87	15.89	26.16	16.59	26.09
140866	Dgka	diacylglycerol kinase alpha	140866	ENSRNOG00000022943	Pattern7	2.46	3.52	2.64	4.62	9.75	9.59	9.08	12.36	10.75	9.5	9.85	10.65	10.57	7.55	7.46	9.06	6.63	12.85	15.05	15.34	23.74	24.54	23.39	26.41	28.62	26.64	31.1	28.14	37.1
362046	Dapp1	dual adaptor of phosphotyrosine and 3-phosphoinositides 1	362046	ENSRNOG00000010575	Pattern7	1.28	1.23	0.91	2.67	3.88	3.81	4.45	5.87	2.32	2.54	2.19	2.59	2.06	2.59	2.72	1.7	2.25	3.79	4.57	3.6	11.7	13.92	14.71	18.11	16.39	14.35	18.56	23.24	15.68

## Sheet: 20190117_AnnoGOUR
Table S2: GO term enrichment
Information on enrichment of statistically significant annotation terms. Note that: r corresponds to the total number of genes (NCBI Entrez gene identifiers) associated with a given GO term and belonging to a given expression cluster; R is the total number of genes belonging to a given expression cluster; n is the total number of genes associated with a given GO term; N is the total number of gen…
Group	GO Category	GO Term	Entry	r	R	n	N	rEXP	r/R	z	p(BH)
Pattern1-4	biological_process	0000003 reproduction	114215;117524;140588;170567;171576;24834;24840;25146;25203;25345;25515;25586;287634;289054;290396;291023;291234;292206;292263;294286;29460;29578;29680;298441;303730;304951;309098;313484;314416;314818;315330;360243;360348;363071;498709;58919;619575;64557;685579;690393;691857;83718	42	198	1525	17833	16.9321	0.212121	6.406	4.70835e-06
Pattern1-4	biological_process	0000070 mitotic sister chromatid segregation	114482;114592;25203;25515;292071;293502;294074;294286;301701;303575;304951;311325;311336;315330;500545;64515	16	198	108	17833	1.19913	0.0808081	13.6328	2.97327e-11
Pattern1-4	biological_process	0000075 cell cycle checkpoint	100302465;114592;171576;25515;287634;292071;292206;360243;54237;58919;84046	11	198	156	17833	1.73207	0.0555556	7.11247	0.000140019
Pattern1-4	biological_process	0000079 regulation of cyclin-dependent protein serine/threonine kinase activity	25203;25515;498709;54238;58919	5	198	69	17833	0.766108	0.0252525	4.87359	0.0369401
Pattern1-4	biological_process	0000082 G1/S transition of mitotic cell cycle	291023;294790;298441;310621;314818;54238;58919	7	198	74	17833	0.821623	0.0353535	6.86837	0.00131215
Pattern1-4	biological_process	0000086 G2/M transition of mitotic cell cycle	114494;25515;294790;58921	4	198	40	17833	0.44412	0.020202	5.37151	0.0369401
Pattern1-4	biological_process	0000212 meiotic spindle organization	289054;292263;315330	3	198	15	17833	0.166545	0.0151515	6.98466	0.0245633
Pattern1-4	biological_process	0000226 microtubule cytoskeleton organization	114482;114592;171304;25203;25515;289054;291966;292263;29332;294286;295661;298850;301701;303575;304951;308761;309098;311325;311336;314416;315330;360962;54237;64515;680531;84392	26	198	449	17833	4.98525	0.131313	9.58584	2.19308e-09
Pattern1-4	biological_process	0000278 mitotic cell cycle	100302465;114482;114494;114592;171304;171576;25203;25515;257649;287634;290326;291023;292071;292206;29332;293502;293733;294074;294286;294790;295661;296368;298441;298850;301701;303135;303575;304951;306575;307805;309098;310621;311325;311336;314818;315330;360243;360962;361921;498709;500545;54237;54238;58919;58921;64515;680531;685579;689399	49	198	529	17833	5.87349	0.247475	18.1655	1.36687e-27
Pattern1-4	biological_process	0000280 nuclear division	114482;114592;171304;171576;25203;25515;287634;289054;292071;292206;292263;293502;294074;294286;296368;301701;303575;304951;309098;311325;311336;315330;360243;498709;500545;64515;690393	27	198	290	17833	3.21987	0.136364	13.4359	1.55901e-14
Pattern1-4	biological_process	0000281 mitotic cytokinesis	25515;29332;293733;294074;298850;303135;306575;311336;361921	9	198	65	17833	0.721696	0.0454545	9.81679	6.22504e-06
Pattern1-4	biological_process	0000320 re-entry into mitotic cell cycle	117524;58919	2	198	4	17833	0.044412	0.010101	9.33228	0.0290139
Pattern1-4	biological_process	0000733 DNA strand renaturation	29578;298429;300057	3	198	11	17833	0.122133	0.0151515	8.28324	0.0112127
Pattern1-4	biological_process	0000819 sister chromatid segregation	114482;114592;171576;25203;25515;292071;293502;294074;294286;301701;303575;304951;311325;311336;315330;360243;500545;64515	18	198	132	17833	1.4656	0.0909091	13.785	3.71345e-12
Pattern5-7	biological_process	0000902 cell morphogenesis	100189544;192248;24596;24854;25369;25589;25678;25696;266714;294503;29583;29616;312279;315711;361685;361882;362973;366492;406162;54320;60628;60630;81682;83501;83785;84394;94268;94269	28	340	718	17833	13.6892	0.0823529	3.98626	0.00493412
Pattern5-7	biological_process	0000904 cell morphogenesis involved in differentiation	24596;25696;266714;294503;29583;29616;312279;315711;361685;361882;362973;366492;406162;60628;60630;81682;83785;84394;94268;94269	20	340	542	17833	10.3337	0.0588235	3.08323	0.038636
Pattern1-4	biological_process	0000910 cytokinesis	114592;25515;29332;293733;294074;298850;303135;306575;311336;361921	10	198	79	17833	0.877138	0.0505051	9.81688	3.20893e-06
Pattern5-7	biological_process	0001101 response to acid chemical	24314;246294;24770;25240;25425;25464;25585;25589;25692;25728;292671;303214;313210;502988;50662;59326;78968;79131;79252;81686;81687;83785;84426;89806	24	340	513	17833	9.78074	0.0705882	4.65797	0.00115008
Pattern5-7	biological_process	0001503 ossification	113955;114031;24483;24484;24517;25333;25353;25667;282836;29175;29369;313860;366492;50662;58868;81686;81687	17	340	239	17833	4.55672	0.05	5.92525	0.000113983
Pattern5-7	biological_process	0001525 angiogenesis	192248;25589;287562;29369;29583;302642;311332;314148;366492;406162;445442;58812;59326;60628;64536;81686;83785;89805;89808;94203;94268	21	340	269	17833	5.12869	0.0617647	7.1298	2.85817e-06
Pattern1-4	biological_process	0001556 oocyte maturation	114215;25203;292206;292263	4	198	19	17833	0.210957	0.020202	8.29996	0.00329899
Pattern5-7	biological_process	0001568 blood vessel development	192248;24517;24596;25026;25240;25589;25655;25728;287562;29369;29583;302642;311332;314148;366492;406162;445442;58812;59326;60628;64536;81686;83501;83785;89805;89806;89808;89829;94203;94268	30	340	476	17833	9.07531	0.0882353	7.10839	7.03869e-07
Pattern5-7	biological_process	0001569 branching involved in blood vessel morphogenesis	311332;406162;60628;83785	4	340	36	17833	0.686368	0.0117647	4.04234	0.0453564
Pattern5-7	biological_process	0001649 osteoblast differentiation	113955;24483;24484;24517;25353;25667;366492;58868	8	340	104	17833	1.98284	0.0235294	4.32699	0.0120762
Pattern5-7	biological_process	0001655 urogenital system development	114031;24182;25240;25425;25472;25585;29583;50654;79252;81686;81687;83725;83785;84426;89805;94203	16	340	369	17833	7.03527	0.0470588	3.4483	0.024291
Pattern5-7	biological_process	0001666 response to hypoxia	117033;170520;24484;24770;24825;25026;25166;25240;25464;25589;25692;25696;299923;308099;54702;60628;679921;81686;81687;83785;89805;89808;89829;94203	24	340	400	17833	7.62631	0.0705882	6.05457	3.16177e-05
Pattern5-7	biological_process	0001667 ameboidal-type cell migration	192248;25560;25589;294503;29583;314148;315711;498335;60628;83785	10	340	168	17833	3.20305	0.0294118	3.85261	0.0187975
Pattern5-7	biological_process	0001706 endoderm formation	171109;294503;60587;81686;81687	5	340	52	17833	0.99142	0.0147059	4.07065	0.0332767
Pattern5-7	biological_process	0001763 morphogenesis of a branching structure	25026;25333;25425;25589;25678;25697;29348;29397;311332;366492;406162;56083;60628;83785;84426;89829;94203	17	340	206	17833	3.92755	0.05	6.69865	1.95306e-05
Pattern5-7	biological_process	0001817 regulation of cytokine production	113955;114555;117033;24182;24223;24383;246294;24770;24854;25084;25166;289211;293135;293624;294075;294228;294503;298693;303214;306792;315191;315711;362050;366492;445442;50662;60350;81682;84007;85424;89808	31	340	632	17833	12.0496	0.0911765	5.61224	5.62962e-05
Pattern5-7	biological_process	0001819 positive regulation of cytokine production	114555;117033;24182;24223;24383;246294;24770;24854;25084;25166;293624;294228;294503;303214;315711;362050;445442;50662;60350;81682;84007;89808	22	340	400	17833	7.62631	0.0647059	5.31502	0.000255792
Pattern5-7	biological_process	0001822 kidney development	114031;24182;25240;25425;25472;25585;29583;50654;79252;81687;83725;83785;84426;89805;94203	15	340	303	17833	5.77693	0.0441176	3.90765	0.0108835
Pattern5-7	biological_process	0001885 endothelial cell development	115769;25464;29583;406162;59326	5	340	55	17833	1.04862	0.0147059	3.90193	0.038636
Pattern5-7	biological_process	0001906 cell killing	24383;24620;25211;25425;287562;295279;361241	7	340	78	17833	1.48713	0.0205882	4.57428	0.010584
Pattern5-7	biological_process	0001910 regulation of leukocyte mediated cytotoxicity	24223;24483;24770;24973;24974;294228;361241;502900;81503	9	340	74	17833	1.41087	0.0264706	6.46428	0.000292879
Pattern5-7	biological_process	0001911 negative regulation of leukocyte mediated cytotoxicity	24483;24973;294228;361241;502900	5	340	21	17833	0.400381	0.0147059	7.34359	0.000871649
Pattern5-7	biological_process	0001912 positive regulation of leukocyte mediated cytotoxicity	24223;24770;24973;24974;294228;81503	6	340	51	17833	0.972355	0.0176471	5.15516	0.00644556
Pattern5-7	biological_process	0001914 regulation of T cell mediated cytotoxicity	24223;24973;24974;294228	4	340	28	17833	0.533842	0.0117647	4.79348	0.0226945
Pattern5-7	biological_process	0001916 positive regulation of T cell mediated cytotoxicity	24223;24973;24974;294228	4	340	22	17833	0.419447	0.0117647	5.58531	0.0107123
Pattern5-7	biological_process	0001932 regulation of protein phosphorylation	113955;116744;171109;171564;24483;24484;24596;246273;24770;24825;24854;25112;25233;25369;25389;25464;25589;25667;25678;25696;25728;287561;287562;289211;29348;29369;29397;294075;294503;29583;29692;299569;299626;301225;301227;305454;308099;312279;314612;315191;315711;366492;445442;502988;58868;59326;60587;60628;81687;83501;83785;85496;89806;89808;89829;94268	56	340	1408	17833	26.8446	0.164706	5.91994	5.31431e-06
Pattern5-7	biological_process	0001933 negative regulation of protein phosphorylation	171109;171564;24484;246273;25112;25369;25389;25728;29583;299626;305454;312279;315191;60587;85496;89829;94268	17	340	431	17833	8.21735	0.05	3.13141	0.0387671
Pattern5-7	biological_process	0001934 positive regulation of protein phosphorylation	113955;116744;24483;24484;24596;24770;24825;24854;25112;25233;25464;25589;25667;25678;25696;287561;287562;289211;29348;29369;29397;294075;294503;29583;29692;299626;301225;301227;308099;312279;314612;315711;366492;445442;58868;59326;60628;81687;83501;83785;89806;89808;94268	43	340	978	17833	18.6463	0.126471	5.85711	1.26452e-05
Pattern5-7	biological_process	0001936 regulation of endothelial cell proliferation	192248;24483;24596;24770;25125;25589;25728;29369;29397;29616;311332;445442;58812;83785;94203	15	340	133	17833	2.53575	0.0441176	7.93244	2.09786e-06
Pattern5-7	biological_process	0001937 negative regulation of endothelial cell proliferation	24596;25728;29616;311332;445442	5	340	41	17833	0.781697	0.0147059	4.82266	0.0143353
Pattern5-7	biological_process	0001938 positive regulation of endothelial cell proliferation	192248;24483;24770;25125;25589;29397;58812;83785;94203	9	340	93	17833	1.77312	0.0264706	5.49396	0.00149186
Pattern5-7	biological_process	0001942 hair follicle development	24596;25697;29348;316527;362824;50662;64826	7	340	86	17833	1.63966	0.0205882	4.23676	0.0168072
Pattern5-7	biological_process	0001944 vasculature development	192248;24517;24596;25026;25240;25589;25655;25728;287562;29369;294503;29583;302642;311332;314148;366492;406162;445442;54320;58812;59326;60628;64536;81686;83501;83785;89805;89806;89808;89829;94203;94268	32	340	507	17833	9.66635	0.0941176	7.35799	2.53132e-07
Pattern5-7	biological_process	0001952 regulation of cell-matrix adhesion	192248;25589;25678;312279;445442;81679;83785;84426	8	340	106	17833	2.02097	0.0235294	4.25905	0.0134248
Pattern5-7	biological_process	0001954 positive regulation of cell-matrix adhesion	192248;25589;312279;81679;83785;84426	6	340	53	17833	1.01049	0.0176471	5.01889	0.00762768
Pattern5-7	biological_process	0001957 intramembranous ossification	29175;29369;81686	3	340	6	17833	0.114395	0.00882353	8.61539	0.00249851
Pattern5-7	biological_process	0001961 positive regulation of cytokine-mediated signaling pathway	114555;117033;25166;293624;301227	5	340	42	17833	0.800763	0.0147059	4.74349	0.0155877
Pattern5-7	biological_process	0002009 morphogenesis of an epithelium	117033;24596;25026;25333;25425;25589;25678;25697;282836;29348;29397;294503;306071;311332;316527;366492;406162;50662;54320;56083;58868;60628;64826;64865;81686;83785;84426;89829;94203	29	340	500	17833	9.53289	0.0852941	6.45703	5.6438e-06
Pattern5-7	biological_process	0002011 morphogenesis of an epithelial sheet	117033;25678;306071;311332;54320	5	340	55	17833	1.04862	0.0147059	3.90193	0.038636
Pattern5-7	biological_process	0002027 regulation of heart rate	24182;24925;25026;295929;29712;29713;78968;81679	8	340	97	17833	1.84938	0.0235294	4.57887	0.00812877
Pattern5-7	biological_process	0002040 sprouting angiogenesis	192248;25589;314148;366492;445442;64536;83785;94203	8	340	50	17833	0.953289	0.0235294	7.29712	0.00013389
Pattern5-7	biological_process	0002042 cell migration involved in sprouting angiogenesis	25589;314148;83785	3	340	17	17833	0.324118	0.00882353	4.74778	0.0382783
Pattern5-7	biological_process	0002237 response to molecule of bacterial origin	117540;171081;171341;24223;24484;24517;245920;24596;24770;25026;25166;252917;25464;25472;25637;25696;289211;294257;295037;301227;304966;313210;361685;498335;60350;81503;81687;89829	28	340	459	17833	8.75119	0.0823529	6.6558	3.54946e-06
Pattern5-7	biological_process	0002250 adaptive immune response	192262;25084;25125;25425;25464;25697;289211;293624;294228;295279;361241;362634;50654;83785;84007	15	340	233	17833	4.44233	0.0441176	5.09081	0.000970277
Pattern5-7	biological_process	0002252 immune effector process	117540;192262;24575;245920;25084;25125;25425;25464;25472;25560;286918;289211;293618;293624;294091;294257;295279;298693;306071;360733;361241;361673;362634	23	340	415	17833	7.9123	0.0676471	5.47965	0.00015862
Pattern5-7	biological_process	0002376 immune system process	114031;114519;117540;192262;24223;24383;24517;24575;245920;24596;24620;24770;24825;24854;24973;24974;24994;25084;25125;25166;25353;25425;25464;25472;25560;25589;25695;25697;286918;287561;287562;287884;289211;290029;292671;293618;293624;29397;294091;294228;294257;295279;29583;297339;298579;298693;299923;301227;304966;306071;309527;309607;311332;360323;360551;360733;361241;361673;361685;362050;3626…	82	340	1794	17833	34.204	0.241176	8.70051	1.18912e-11
Pattern5-7	biological_process	0002428 antigen processing and presentation of peptide antigen via MHC class Ib	24223;294228	2	340	5	17833	0.0953289	0.00588235	6.22926	0.0360538
Pattern5-7	biological_process	0002438 acute inflammatory response to antigenic stimulus	25464;295279;361241	3	340	17	17833	0.324118	0.00882353	4.74778	0.0382783
Pattern5-7	biological_process	0002449 lymphocyte mediated immunity	192262;25084;25425;25464;289211;293624;295279;361241;362634	9	340	141	17833	2.68827	0.0264706	3.90214	0.0197418
Pattern5-7	biological_process	0002460 adaptive immune response based on somatic recombination of immune receptors built from immunoglobulin superfamily domains	192262;25084;25125;25425;25464;289211;293624;295279;361241;362634;83785;84007	12	340	156	17833	2.97426	0.0352941	5.30724	0.00102076
Pattern5-7	biological_process	0002474 antigen processing and presentation of peptide antigen via MHC class I	24223;24973;24974;294228;295279;309607;360323;414783;414788;414792	10	340	31	17833	0.591039	0.0294118	12.3674	2.04779e-08
Pattern5-7	biological_process	0002483 antigen processing and presentation of endogenous peptide antigen	24223;24974;294228	3	340	10	17833	0.190658	0.00882353	6.49781	0.0108566
Pattern5-7	biological_process	0002526 acute inflammatory response	117540;24620;24825;25125;25464;295279;361241;81503	8	340	92	17833	1.75405	0.0235294	4.77384	0.00605534
Pattern5-7	biological_process	0002544 chronic inflammatory response	24770;29397;445442	3	340	19	17833	0.36225	0.00882353	4.4272	0.0491703
Pattern5-7	biological_process	0002548 monocyte chemotaxis	24770;287561;287562;29397;89808	5	340	31	17833	0.591039	0.0147059	5.79527	0.00480038
Pattern5-7	biological_process	0002580 regulation of antigen processing and presentation of peptide or polysaccharide antigen via MHC class II	301227;445442	2	340	5	17833	0.0953289	0.00588235	6.22926	0.0360538
Pattern5-7	biological_process	0002682 regulation of immune system process	113955;114031;115769;117033;117540;171411;192262;24223;24483;245920;24620;24770;24973;24974;25056;25084;25125;252917;25369;25425;25464;25589;287561;287562;289211;290029;292594;292671;293135;293624;294228;294257;295279;29583;297077;298579;298693;301227;301265;304966;315711;361241;362050;362634;445442;498335;502900;502902;50662;60350;63865;65164;81503;81686;81687;83785;84007;85424;89808;94203	60	340	1233	17833	23.5081	0.176471	7.87614	2.18187e-09
Pattern5-7	biological_process	0002683 negative regulation of immune system process	113955;114031;115769;117033;171411;24483;24770;24973;25084;252917;25369;289211;292594;292671;293135;294228;297077;298579;361241;362634;445442;502900;50662;65164;85424	25	340	450	17833	8.5796	0.0735294	5.73282	6.62142e-05
Pattern5-7	biological_process	0002684 positive regulation of immune system process	117033;117540;192262;24223;24483;245920;24620;24770;24973;24974;25084;25125;25464;287561;287562;289211;290029;292594;292671;293624;294228;294257;295279;29583;298693;301227;301265;315711;362050;362634;445442;498335;502902;50662;60350;63865;81503;81686;81687;83785;84007;89808;94203	43	340	823	17833	15.6911	0.126471	7.12696	1.76322e-07
Pattern5-7	biological_process	0002685 regulation of leukocyte migration	245920;24770;25464;287561;287562;29583;301265;445442;498335;63865;81503;81687;83785;84007;89808;94203	16	340	190	17833	3.6225	0.0470588	6.6012	3.03506e-05
Pattern5-7	biological_process	0002687 positive regulation of leukocyte migration	245920;24770;25464;287561;287562;29583;301265;445442;498335;63865;81503;81687;83785;84007;89808;94203	16	340	140	17833	2.66921	0.0470588	8.27073	7.03869e-07
Pattern5-7	biological_process	0002688 regulation of leukocyte chemotaxis	245920;24770;287561;301265;445442;498335;63865;81503;83785;84007;89808;94203	12	340	115	17833	2.19256	0.0352941	6.70891	6.87257e-05
Pattern5-7	biological_process	0002690 positive regulation of leukocyte chemotaxis	245920;24770;287561;301265;445442;498335;63865;81503;83785;84007;89808;94203	12	340	92	17833	1.75405	0.0352941	7.83109	8.46445e-06
Pattern5-7	biological_process	0002697 regulation of immune effector process	117033;24223;24483;24770;24973;24974;25084;289211;292671;294228;295279;315711;361241;502900;65164;81503	16	340	357	17833	6.80648	0.0470588	3.59401	0.0186546
Pattern5-7	biological_process	0002698 negative regulation of immune effector process	24483;24973;25084;289211;292671;294228;361241;502900;65164	9	340	124	17833	2.36416	0.0264706	4.37261	0.00927612
Pattern5-7	biological_process	0002703 regulation of leukocyte mediated immunity	24223;24483;24973;24974;25084;289211;294228;295279;361241;502900;81503	11	340	204	17833	3.88942	0.0323529	3.66125	0.0233061
Pattern5-7	biological_process	0002704 negative regulation of leukocyte mediated immunity	24483;24973;289211;294228;361241;502900	6	340	57	17833	1.08675	0.0176471	4.76615	0.0107271
Pattern5-7	biological_process	0002706 regulation of lymphocyte mediated immunity	24223;24483;24973;24974;289211;294228;295279;361241;502900	9	340	149	17833	2.8408	0.0264706	3.70505	0.0263053
Pattern5-7	biological_process	0002707 negative regulation of lymphocyte mediated immunity	24483;24973;289211;294228;361241;502900	6	340	46	17833	0.877026	0.0176471	5.53025	0.00403577
Pattern5-7	biological_process	0002715 regulation of natural killer cell mediated immunity	24483;24973;294228;361241;502900	5	340	49	17833	0.934223	0.0147059	4.25288	0.0271235
Pattern5-7	biological_process	0002716 negative regulation of natural killer cell mediated immunity	24483;24973;294228;361241;502900	5	340	18	17833	0.343184	0.0147059	8.02995	0.000428619
Pattern5-7	biological_process	0002762 negative regulation of myeloid leukocyte differentiation	114031;115769;292594;362634;50662	5	340	48	17833	0.915157	0.0147059	4.31699	0.0250296
Pattern5-7	biological_process	0002791 regulation of peptide secretion	114555;117033;24182;24383;24925;25084;25166;252917;25369;25741;293135;294075;294228;303214;313774;315191;58812;60350;64534;78968;89808	21	340	492	17833	9.38036	0.0617647	3.88442	0.00801843
Pattern1-4	biological_process	0003006 developmental process involved in reproduction	114215;117524;140588;24840;25146;25203;25345;25586;289054;291023;292206;292263;29578;29680;298441;303730;313484;314818;360348;363071;58919;619575;685579;691857	24	198	788	17833	8.74917	0.121212	5.30317	0.000597621
Pattern5-7	biological_process	0003006 developmental process involved in reproduction	114031;114496;114555;116808;171341;24167;24483;24517;24775;25026;25464;25589;25697;29348;29366;294503;294643;311615;60628;65164;79252;81686;83785;84426;89805;89829	26	340	788	17833	15.0238	0.0764706	2.92443	0.0460472
Pattern5-7	biological_process	0003013 circulatory system process	171109;24182;24603;24925;25026;25364;25369;25464;25472;25589;25728;294235;295929;29616;29712;29713;305941;58812;60628;65197;81686;83785;84007;89808	24	340	406	17833	7.74071	0.0705882	5.96871	3.93539e-05
Pattern5-7	biological_process	0003014 renal system process	24182;24925;25026;25240;25369;304407;63865;83725	8	340	98	17833	1.86845	0.0235294	4.54145	0.00857467
Pattern5-7	biological_process	0003018 vascular process in circulatory system	171109;24182;24603;24925;25026;25364;25369;25464;25589;25728;29616;58812;81686;83785;89808	15	340	201	17833	3.83222	0.0441176	5.79256	0.00021659
Pattern5-7	biological_process	0003158 endothelium development	115769;25464;25589;25655;29583;311332;406162;54320;59326;60628	10	340	93	17833	1.77312	0.0294118	6.25417	0.000292296
Pattern5-7	biological_process	0006109 regulation of carbohydrate metabolic process	24167;24483;24484;25116;25125;25233;252917;294235;313774;502988;85496	11	340	171	17833	3.26025	0.0323529	4.34872	0.00709029
Pattern5-7	biological_process	0006140 regulation of nucleotide metabolic process	245920;24603;24925;25026;25116;25125;25728;294235;445442;83785	10	340	183	17833	3.48904	0.0294118	3.53753	0.0304155
Pattern1-4	biological_process	0006259 DNA metabolic process	100310874;24834;287634;288003;291234;292071;292206;293502;29578;298429;298441;300057;316129;360243;498072;499322;54237;58921;64557;685579;690393;690585	22	198	639	17833	7.09482	0.111111	5.73063	0.000239908
Pattern1-4	biological_process	0006260 DNA replication	287634;288003;292071;298441;300057;499322;685579;690585	8	198	163	17833	1.80979	0.040404	4.64833	0.0215369
Pattern1-4	biological_process	0006281 DNA repair	100310874;287634;288003;292206;293502;298429;300057;316129;54237;58921;64557;690393	12	198	374	17833	4.15253	0.0606061	3.91371	0.0369401
Pattern1-4	biological_process	0006323 DNA packaging	24840;25203;25345;298441;298850;303175;311336;316602;360243;54237;691488	11	198	163	17833	1.80979	0.0555556	6.90109	0.000201613
Pattern5-7	biological_process	0006810 transport	100360066;114511;115769;116695;117024;117033;117540;140860;170520;170943;192348;24182;24223;24546;245953;245955;24596;246294;24778;24825;24854;25026;25125;25166;25233;25240;25364;25472;25485;25560;25655;25678;25696;25728;266714;282838;287562;289175;289211;289443;290029;29172;29348;29366;294075;294235;295279;295629;295631;29583;29692;29712;29713;298579;300682;300713;301227;303638;303787;304407;304…	93	340	3411	17833	65.0334	0.273529	3.89349	0.00235842
Pattern5-7	biological_process	0006833 water transport	25240;29172;54301;54320	4	340	18	17833	0.343184	0.0117647	6.30561	0.00542351
Pattern5-7	biological_process	0006869 lipid transport	117540;140860;24182;24546;25696;25728;282838;29172;29692;298579;303638;313210;315108;498398;503164;79131	16	340	248	17833	4.72831	0.0470588	5.27041	0.00056165
Pattern5-7	biological_process	0006874 cellular calcium ion homeostasis	116744;24167;245920;24770;24925;25026;25589;25637;25728;287562;313725;361618;498335;56083;81503;83725;84007	17	340	431	17833	8.21735	0.05	3.13141	0.0387671
Pattern5-7	biological_process	0006897 endocytosis	192348;245955;25026;25696;25728;266714;289211;295279;295629;295631;29583;300682;301227;310694;313210;361673;362931;445442;502902;54309;56083;60350;689377;85496	24	340	444	17833	8.4652	0.0705882	5.45921	0.000151888
Pattern5-7	biological_process	0006898 receptor-mediated endocytosis	245955;25026;25696;25728;289211;295279;295631;300682;310694;361673;60350;85496	12	340	182	17833	3.46997	0.0352941	4.64711	0.00364361
Pattern5-7	biological_process	0006909 phagocytosis	266714;289211;295279;295629;29583;301227;313210;362931;445442;502902;56083;689377	12	340	132	17833	2.51668	0.0352941	6.05797	0.000239067
Pattern5-7	biological_process	0006911 phagocytosis, engulfment	289211;295279;301227;313210;362931;445442	6	340	48	17833	0.915157	0.0176471	5.37382	0.00494232
Pattern5-7	biological_process	0006919 activation of cysteine-type endopeptidase activity involved in apoptotic process	114555;24596;25166;25425;299269;54702	6	340	78	17833	1.48713	0.0176471	3.74454	0.0377694
Pattern5-7	biological_process	0006928 movement of cell or subcellular component	116744;117033;192248;245920;24596;24770;25353;25464;25472;25485;25560;25589;25678;25692;266714;282836;287561;287562;29397;294503;29583;29616;29712;29713;306071;309527;314148;315711;316521;361685;362993;366492;445442;498335;54320;60628;60630;81503;81679;81686;81687;81808;83501;83785;84007;84394;89808;94268;94269	49	340	1297	17833	24.7283	0.144118	5.11761	0.000104224
Pattern5-7	biological_process	0006935 chemotaxis	116744;245920;24596;24770;25353;287561;287562;29348;29397;29616;309527;315711;361685;366492;498335;60628;60630;81503;83785;84007;89808;94268;94269	23	340	432	17833	8.23642	0.0676471	5.25794	0.000268893
Pattern5-7	biological_process	0006950 response to stress	114555;117033;117540;170520;171044;171341;192262;24167;24182;24314;24383;24483;24484;24575;245920;24596;24620;246208;246273;246294;24770;24778;24825;24854;24925;25026;25084;25112;25125;25166;25211;25233;25240;25353;25389;25464;25472;25560;25585;25589;25637;25655;25678;25692;25696;25697;25728;286918;287561;287562;289211;292671;29348;293618;293624;29366;29397;294091;294228;294235;294257;295279;2956…	110	340	3161	17833	60.2669	0.323529	7.13085	4.5182e-09
Pattern5-7	biological_process	0006952 defense response	114555;117540;192262;24182;24383;24575;245920;24596;24620;246208;246294;24770;24825;25084;25125;25166;25211;25353;25464;25472;25560;25637;286918;287561;287562;289211;293618;293624;29397;294091;294228;294257;295279;29583;297339;298693;306792;360733;361241;361673;361685;362050;362417;362634;362931;366492;445442;498335;54320;60350;63882;689377;81503;84007;89808	55	340	1067	17833	20.3432	0.161765	8.00101	2.05232e-09
Pattern5-7	biological_process	0006954 inflammatory response	114555;117540;24182;245920;24596;24620;24770;24825;25084;25125;25353;25464;25637;287561;287562;29397;295279;306792;361241;361685;362417;366492;445442;498335;54320;60350;81503;84007;89808	29	340	426	17833	8.12202	0.0852941	7.48643	2.581e-07
Pattern5-7	biological_process	0006955 immune response	114519;117540;192262;24223;24383;24575;245920;24596;24620;24770;24973;24974;24994;25084;25125;25166;25425;25464;25697;286918;287561;287562;287884;289211;290029;293618;293624;29397;294228;294257;295279;29583;297339;298693;306071;309607;360551;361241;361673;361685;362050;362634;362931;414783;414792;445442;498335;50654;60350;689377;81503;83785;84007;85496;89808	55	340	940	17833	17.9218	0.161765	9.0856	2.63001e-11
Pattern1-4	biological_process	0006974 cellular response to DNA damage stimulus	100302465;100310874;25515;287634;288003;292206;293502;298429;300057;314818;316129;360243;54237;58919;58921;64557;690393	17	198	624	17833	6.92828	0.0858586	3.91686	0.0266712
Pattern1-4	biological_process	0006996 organelle organization	114108;114482;114494;114592;171304;171576;24840;25043;25123;25203;25345;25460;25515;287634;289054;290396;291966;292071;292206;292263;29332;293502;294074;294286;295661;29578;296368;298429;298441;298850;300057;301701;303135;303175;303575;304951;307805;308761;309098;311325;311336;314251;314416;315330;316129;316602;360243;360962;364382;498072;498709;500545;54237;60567;64515;65204;680531;689399;690393…	62	198	3106	17833	34.486	0.313131	5.18443	0.000127661
Pattern1-4	biological_process	0007010 cytoskeleton organization	114108;114482;114592;171304;25043;25123;25203;25460;25515;289054;290396;291966;292263;29332;294286;295661;298850;301701;303135;303575;304951;308761;309098;311325;311336;314251;314416;315330;360962;54237;64515;65204;680531;84392	34	198	1018	17833	11.3029	0.171717	6.99122	1.57622e-06
Pattern1-4	biological_process	0007017 microtubule-based process	114482;114592;171304;24582;25203;25515;289054;291966;292263;29332;293502;294286;295661;297428;298850;301701;303575;304951;308761;309098;309523;311325;311336;314416;315330;360962;54237;64515;680531;84392	30	198	651	17833	7.22806	0.151515	8.67714	1.16532e-08
Pattern1-4	biological_process	0007049 cell cycle	100302465;114482;114494;114592;117524;171304;171576;25203;25515;257649;287634;289054;290326;291023;291234;292071;292206;292263;29332;293502;293733;294074;294286;294790;295661;296368;298441;298850;301701;303135;303575;304951;306575;307805;309098;310621;311325;311336;314818;315330;360243;360591;360962;361921;498709;500545;54237;54238;58919;58921;64515;680531;685579;689399;690393;84392	56	198	845	17833	9.38204	0.282828	15.6804	4.12945e-25
Pattern1-4	biological_process	0007051 spindle organization	114482;114592;171304;25203;289054;292263;29332;294286;295661;301701;304951;309098;311325;315330;360962;64515	16	198	135	17833	1.49891	0.0808081	11.9557	8.89375e-10
Pattern1-4	biological_process	0007052 mitotic spindle organization	114482;114592;171304;25203;29332;294286;295661;301701;304951;309098;64515	11	198	79	17833	0.877138	0.0555556	10.893	2.88275e-07
Pattern1-4	biological_process	0007059 chromosome segregation	114482;114592;171304;171576;25203;25515;257649;287634;292071;292206;293502;293733;294074;294286;295661;301701;303575;304951;305984;307805;311325;311336;315330;316602;360243;500545;64515;689399;690393	29	198	261	17833	2.89789	0.146465	15.5328	9.23452e-18
Pattern1-4	biological_process	0007080 mitotic metaphase plate congression	25203;292071;293502;294074;294286;301701;304951;500545	8	198	45	17833	0.499636	0.040404	10.6836	4.99887e-06
Pattern1-4	biological_process	0007088 regulation of mitotic nuclear division	114482;171304;171576;25203;25515;291234;292071;292206;292263;296368;301701;309523;311336;360962	14	198	157	17833	1.74317	0.0707071	9.37649	5.80443e-07
Pattern1-4	biological_process	0007093 mitotic cell cycle checkpoint	100302465;114592;171576;25515;287634;292206;360243;54237;58919	9	198	118	17833	1.31016	0.0454545	6.77813	0.000567637
Pattern1-4	biological_process	0007094 mitotic spindle assembly checkpoint	171576;25515;292206	3	198	21	17833	0.233163	0.0151515	5.7653	0.0487273
Pattern1-4	biological_process	0007127 meiosis I	25515;287634;292206;292263;315330;360243;498709;690393	8	198	109	17833	1.21023	0.040404	6.22537	0.00203553
Pattern5-7	biological_process	0007154 cell communication	113955;114555;115769;116744;116808;117540;117582;140722;140866;170579;171044;171048;171081;192248;24167;24182;24483;245920;24596;24603;24620;246273;246294;24770;24778;24825;24854;24925;25026;25084;25112;25125;25233;25240;252917;25364;25369;25389;25425;25464;25560;25589;25637;25655;25667;25669;25678;25692;25696;25697;25728;282836;287561;287562;287884;289211;289388;289443;292671;29348;293618;29369;…	148	340	5848	17833	111.497	0.435294	4.25758	0.000478596
Pattern5-7	biological_process	0007162 negative regulation of cell adhesion	113955;192248;25084;25369;293135;29366;298579;315191;362993;445442;81686;83785;89805	13	340	267	17833	5.09056	0.0382353	3.56621	0.0234119
Pattern5-7	biological_process	0007165 signal transduction	113955;114555;115769;116744;117540;117582;140722;140866;170579;171044;171048;171081;192248;24167;24182;24483;245920;24596;24603;24620;246273;24770;24825;24854;24925;25026;25084;25112;25125;25233;252917;25364;25369;25389;25425;25560;25589;25637;25667;25669;25678;25692;25696;25728;282836;287561;287562;287884;289211;289388;289443;292671;29348;293618;29369;29397;294075;294235;294503;295279;295629;295…	134	340	5349	17833	101.983	0.394118	3.8258	0.00225028
Pattern5-7	biological_process	0007166 cell surface receptor signaling pathway	115769;170579;171048;171081;24167;24182;24483;245920;24596;24603;24770;24825;24925;25084;25125;25233;25369;25589;25667;25669;25678;25692;25696;282836;287561;287562;289211;289388;292671;29348;293618;29369;29397;294503;295279;301225;304091;304966;306792;310132;311332;312279;313210;313725;314612;315191;315711;316521;316527;361673;361685;362417;362931;363165;366492;406162;498335;502900;58868;60350;60…	77	340	1717	17833	32.7359	0.226471	8.21657	1.58418e-10
Pattern5-7	biological_process	0007167 enzyme linked receptor protein signaling pathway	170579;24483;24603;24770;24825;25125;25233;25589;25667;25678;25692;29348;29369;294503;312279;314612;316521;363165;366492;66023;78968;83785;89805;94203;94268	25	340	557	17833	10.6196	0.0735294	4.52661	0.00150546
Pattern5-7	biological_process	0007169 transmembrane receptor protein tyrosine kinase signaling pathway	170579;24483;24770;25125;25233;25589;25678;25692;29348;29369;312279;314612;316521;363165;366492;66023;78968;83785;89805;94203;94268	21	340	366	17833	6.97807	0.0617647	5.41515	0.00022263
Pattern5-7	biological_process	0007266 Rho protein signal transduction	192248;24596;24925;29583;298019;362993;54320	7	340	77	17833	1.46806	0.0205882	4.61968	0.00981611
Pattern1-4	biological_process	0007275 multicellular organism development	114108;114215;114482;114494;114523;114592;116641;116685;116777;117243;117524;140588;191574;24440;24582;24627;24834;24840;24916;25043;25146;25203;25345;25365;25586;25632;257649;287647;288057;289054;291023;291234;291445;291936;29237;29261;29279;29332;293669;294074;29578;29680;29686;297109;298429;298441;300057;301562;303311;303730;308212;309523;314251;314416;314818;360243;360348;360962;361921;362429…	88	198	4893	17833	54.327	0.444444	5.393	2.67225e-05
Pattern5-7	biological_process	0007275 multicellular organism development	100189544;113955;114031;114496;116744;116808;117540;140860;171044;171109;171341;192110;192248;192262;192348;24167;24182;24223;24383;24483;24517;24596;246294;24770;24778;24825;24854;24973;24974;25026;25116;25125;25166;25233;25240;252917;25333;25353;25369;25389;25425;25464;25472;25485;25585;25589;25655;25667;25669;25678;25695;25696;25697;25728;266711;266714;282836;287562;289211;29348;293618;29366;2…	150	340	4893	17833	93.2888	0.441176	6.95932	3.06907e-09
Pattern1-4	biological_process	0007276 gamete generation	114215;24840;25146;25203;25345;25515;289054;290396;292206;292263;294286;29460;314416;360348;619575;64557;691857	17	198	675	17833	7.49453	0.0858586	3.55953	0.0483226
Pattern1-4	biological_process	0007292 female gamete generation	114215;25146;25203;25515;289054;292206;292263;360348;619575	9	198	130	17833	1.44339	0.0454545	6.34799	0.00112328
Pattern1-4	biological_process	0007346 regulation of mitotic cell cycle	100302465;114482;114592;171304;171576;25203;25515;257649;287634;291234;292071;292206;292263;296368;301701;309523;311336;314818;360243;360962;498709;54237;58919	23	198	528	17833	5.86239	0.116162	7.22523	4.28044e-06
Pattern5-7	biological_process	0007399 nervous system development	100189544;116744;116808;171044;192110;192262;192348;24182;24223;24596;24770;24778;24825;24854;24974;25026;25125;25233;25240;25353;25369;25485;25585;25589;25678;25696;25697;25728;266711;266714;282836;289211;29366;29369;294503;296102;29616;299737;299923;303313;306825;307715;308773;308868;311332;313725;315711;316527;361685;361882;362931;362993;365396;366492;501181;50662;54320;58868;59326;60628;60630…	77	340	2430	17833	46.3298	0.226471	4.89512	0.000112137
Pattern1-4	biological_process	0007405 neuroblast proliferation	117243;289054;291023;291936	4	198	33	17833	0.366399	0.020202	6.04191	0.0213525
Pattern5-7	biological_process	0007507 heart development	24182;25026;25472;25585;25589;25669;25696;293618;294503;295929;305941;311332;361673;445442;58812;58868;60628;79252;81686;81687;83785;94268	22	340	589	17833	11.2297	0.0647059	3.29991	0.0253725
Pattern1-4	biological_process	0007548 sex differentiation	114215;25146;289054;29578;29680;298441;303730;313484;360348;363071;58919;619575;685579	13	198	347	17833	3.85274	0.0656566	4.73244	0.00803276
Pattern5-7	biological_process	0007565 female pregnancy	24483;24484;24517;24770;24778;25026;25678;25697;29366;294503;304407;315191;81686;81687;83785;84426;89805;94203	18	340	263	17833	5.0143	0.0529412	5.89867	0.000103936
Pattern5-7	biological_process	0007566 embryo implantation	25678;29366;315191;81686;81687	5	340	54	17833	1.02955	0.0147059	3.95678	0.036947
Pattern5-7	biological_process	0007567 parturition	24770;294503;81686;81687	4	340	25	17833	0.476644	0.0117647	5.15622	0.0159183
Pattern5-7	biological_process	0007568 aging	24314;24484;24770;24854;24925;25026;25125;25464;25589;25697;25728;295631;299269;78968;81686;81687;83785;89808;89829	19	340	435	17833	8.29361	0.0558824	3.80016	0.0107271
Pattern5-7	biological_process	0007584 response to nutrient	117024;24314;245920;246294;24770;25056;25166;25333;25353;25696;313210;58868;79252;81687;83785	15	340	357	17833	6.80648	0.0441176	3.20308	0.0376351
Pattern5-7	biological_process	0007623 circadian rhythm	114519;24596;252917;25585;304407;313725;316351;319110;78968;79431	10	340	180	17833	3.43184	0.0294118	3.59792	0.0279223
Pattern5-7	biological_process	0008015 blood circulation	171109;24182;24603;24925;25026;25364;25369;25464;25472;25589;25728;294235;295929;29616;29712;29713;305941;58812;60628;65197;81686;83785;84007;89808	24	340	401	17833	7.64538	0.0705882	6.04015	3.2622e-05
Pattern1-4	biological_process	0008207 C21-steroid hormone metabolic process	191574;25146;29680;360348	4	198	28	17833	0.310884	0.020202	6.6585	0.0123569
Pattern1-4	biological_process	0008283 cell proliferation	114592;117243;140588;24834;289054;291023;291234;291445;291936;29237;298441;316129;360962;362510;498709;54237;58919;65205;685579;84046;84392	21	198	587	17833	6.51747	0.106061	5.80077	0.000229749
Pattern1-4	biological_process	0008284 positive regulation of cell proliferation	114215;114494;114523;116777;140588;24627;25203;289054;291023;293669;294790;300057;308761;309523;310621;54237;56813;58919;58921;64515;680531;81737;81780;83518;84046;84392	26	198	987	17833	10.9587	0.131313	4.70092	0.00255015
Pattern5-7	biological_process	0008284 positive regulation of cell proliferation	117033;192248;24182;24483;245920;24596;24620;246294;24770;24825;24854;25026;25125;25197;25233;25240;25389;25425;25585;25589;282836;290029;29348;29369;29397;294228;294503;296102;310132;311332;312279;315191;445442;56083;58812;63865;64536;65164;81503;81686;81687;83785;84007;89808;94203	45	340	987	17833	18.8179	0.132353	6.26975	2.71632e-06
Pattern5-7	biological_process	0008285 negative regulation of cell proliferation	113955;171564;192248;24182;24484;24596;24603;246294;25026;25125;25369;25678;25697;25728;287562;289211;293135;29366;294503;29616;298579;299923;311332;315191;361673;445442;50662;54320;58812;81687	30	340	690	17833	13.1554	0.0882353	4.7824	0.000581877
Pattern5-7	biological_process	0008360 regulation of cell shape	116744;24770;25464;25589;287561;287562;29397;299356;316521;362973;362993;54320;83785	13	340	155	17833	2.9552	0.0382353	5.92532	0.000241715
Pattern1-4	biological_process	0008406 gonad development	114215;25146;289054;29578;29680;298441;360348;58919;619575;685579	10	198	289	17833	3.20877	0.0505051	3.84361	0.0487273
Pattern1-4	biological_process	0008584 male gonad development	114215;25146;289054;29578;29680;298441;360348;58919;685579	9	198	184	17833	2.04295	0.0454545	4.91994	0.0115117
Pattern5-7	biological_process	0008585 female gonad development	25464;25589;29348;311615;79252;81686;83785;84426	8	340	132	17833	2.51668	0.0235294	3.50276	0.0382783
Pattern1-4	biological_process	0008608 attachment of spindle microtubules to kinetochore	292071;301701;304951	3	198	21	17833	0.233163	0.0151515	5.7653	0.0487273
Pattern5-7	biological_process	0008643 carbohydrate transport	24778;25233;25240;316521;502988;65197	6	340	66	17833	1.25834	0.0176471	4.27567	0.0201078
Pattern5-7	biological_process	0009266 response to temperature stimulus	245920;24596;24770;24925;25026;292671;60350;60628;81503;81687;83785;89829	12	340	223	17833	4.25167	0.0352941	3.81794	0.0162744
Pattern5-7	biological_process	0009314 response to radiation	24483;24517;245920;24770;24854;25112;25233;25240;252917;25364;25464;287561;29366;306750;307715;79431;81503;81686;81687;89805;89829	21	340	505	17833	9.62822	0.0617647	3.75372	0.0107271
Pattern5-7	biological_process	0009605 response to external stimulus	116744;117024;117033;117540;171044;171081;171341;24223;24314;24383;24483;24484;24517;24575;245920;24596;24620;246294;24770;24778;24854;24925;25026;25056;25084;25112;25116;25166;25211;25233;25240;252917;25333;25353;25364;25369;25389;25464;25472;25560;25637;25696;25697;25728;286918;287561;287562;289211;29348;293618;293624;29366;29397;294091;294228;294235;294257;295037;295279;29616;29712;298693;2992…	101	340	2117	17833	40.3622	0.297059	10.2651	2.57349e-15
Pattern5-7	biological_process	0009607 response to biotic stimulus	117033;117540;171081;171341;24223;24383;24484;24517;24575;245920;24596;24620;246294;24770;24854;25026;25084;25166;25211;252917;25464;25472;25560;25637;25696;286918;287562;289211;293618;293624;294091;294228;294235;294257;295037;295279;298693;299269;301227;304966;313210;316521;360733;361241;361673;361685;362931;366492;498335;60350;81503;81687;89829	53	340	932	17833	17.7693	0.155882	8.66782	1.84624e-10
Pattern5-7	biological_process	0009611 response to wounding	117033;24483;24596;246294;24770;24854;24925;25026;25240;25585;25678;25692;25728;29348;29366;29583;304091;304966;306071;309122;315191;362248;406162;54320;81686;83785;89808	27	340	484	17833	9.22784	0.0794118	5.98871	2.72781e-05
Pattern5-7	biological_process	0009612 response to mechanical stimulus	24483;24517;245920;24770;24778;25112;25166;25240;25333;25364;29366;29712;445442;60628;81679;81686;81687;85496;89805	19	340	311	17833	5.92946	0.0558824	5.46732	0.000243245
Pattern5-7	biological_process	0009615 response to virus	117033;117540;24575;245920;24854;25472;25560;286918;293618;293624;294091;298693;299269;360733;361673	15	340	222	17833	4.2326	0.0441176	5.31735	0.000585057
Pattern5-7	biological_process	0009617 response to bacterium	117540;171081;171341;24223;24484;24517;245920;24596;24620;246294;24770;25026;25166;25211;252917;25464;25472;25637;25696;289211;294228;294257;295037;295279;298693;301227;304966;313210;316521;361241;361685;362931;366492;498335;60350;81503;81687;89829	38	340	676	17833	12.8885	0.111765	7.19999	2.14218e-07
Pattern5-7	biological_process	0009628 response to abiotic stimulus	116744;117033;170520;24314;24483;24484;24517;245920;24596;24770;24778;24825;24854;24925;25026;25112;25166;25233;25240;252917;25333;25364;25464;25589;25692;25696;287561;292671;29366;29712;299923;306750;307715;308099;445442;50654;54320;54702;60350;60628;63865;679921;79431;81503;81679;81686;81687;83785;84394;84426;85496;89805;89808;89829;94203	55	340	1357	17833	25.8723	0.161765	6.01511	3.9835e-06
Pattern5-7	biological_process	0009644 response to high light intensity	25233;81687	2	340	3	17833	0.0571973	0.00588235	8.20248	0.0145135
Pattern5-7	biological_process	0009653 anatomical structure morphogenesis	100189544;117033;171109;192248;24182;24483;24517;24596;24854;25026;25125;25166;25240;25333;25369;25425;25585;25589;25669;25678;25696;25697;25728;266714;282836;287562;29348;293618;29366;29369;29397;294503;29583;295929;29616;302642;306071;307715;311332;312279;313860;314148;315711;316527;361618;361685;361882;362973;363165;366492;406162;445442;50662;54320;56083;58812;58868;59326;60587;60628;60630;645…	80	340	2155	17833	41.0867	0.235294	6.53704	2.04085e-07
Pattern5-7	biological_process	0009719 response to endogenous stimulus	114555;117024;170579;171044;192248;24167;24182;24314;24483;24484;24517;24596;24620;246273;246294;24770;24778;24825;25026;25116;25125;25233;25240;252917;25333;25353;25425;25464;25667;25692;25696;25697;25728;289211;29172;29348;29369;294075;294257;294503;295279;29583;300025;301227;303214;304407;309122;311332;311615;313048;313210;316521;316527;445442;498335;502988;50654;50662;58868;59326;63865;64107;…	75	340	1690	17833	32.2212	0.220588	7.99735	4.75052e-10
Pattern5-7	biological_process	0009725 response to hormone	117024;171044;24167;24182;24314;24483;24484;24517;24620;246273;24770;24778;24825;25026;25116;25125;25233;25240;252917;25333;25353;25425;25464;25692;25696;25697;25728;289211;294075;294257;295279;300025;303214;304407;309122;311615;313048;445442;502988;50654;58868;64107;78968;79131;79252;81503;81686;81687;81808;83785;84426;85496;89829;94203	54	340	1194	17833	22.7645	0.158824	6.84282	2.10276e-07
Pattern5-7	biological_process	0009887 animal organ morphogenesis	24182;24483;25026;25125;25240;25425;25585;25589;25669;25678;25697;266714;282836;29348;29369;29397;294503;295929;29616;307715;311332;316527;361618;363165;366492;445442;56083;58868;65164;79252;81686;83501;83785;84426;94203;94268	36	340	977	17833	18.6273	0.105882	4.18019	0.002333
Pattern5-7	biological_process	0009888 tissue development	113955;115769;117033;171109;192110;24182;24517;24596;25026;25240;25333;25353;25389;25425;25464;25585;25589;25655;25667;25678;25697;266714;282836;29348;293618;29366;29369;29397;294503;29583;295929;305941;306071;308868;309122;311332;313860;315711;316521;316527;361618;361673;362824;366492;406162;445442;498398;50662;54320;56083;58868;59326;60587;60628;64826;64865;81682;81686;81687;83501;83785;84426;8…	66	340	1691	17833	32.2402	0.194118	6.3096	7.97e-07
Pattern5-7	biological_process	0009892 negative regulation of metabolic process	114519;117024;117033;170520;171010;171109;171564;192110;24383;24483;24484;24517;246273;246294;24854;25112;25125;25233;25240;252917;25369;25389;25485;25585;25589;25692;25695;25696;25728;266711;266776;292594;292894;29366;294235;294503;29583;298693;299626;301073;305454;305472;307715;311332;312279;313774;315191;316521;319110;360551;361241;362931;445442;502988;50662;58812;58868;59326;60587;63865;64455…	73	340	2762	17833	52.6597	0.214706	3.07842	0.0235155
Pattern5-7	biological_process	0009893 positive regulation of metabolic process	113955;114031;114519;114555;116744;117033;117540;192110;192248;24167;24182;24483;24484;24517;245920;24596;24603;246273;246294;24770;24825;24854;24925;25026;25112;25125;25166;25233;252917;25353;25389;25425;25464;25589;25667;25678;25695;25696;25728;287561;287562;289211;293135;29348;293624;29369;29397;294075;294235;294503;29583;296102;29692;299269;299569;299626;301225;301227;303214;306825;307715;308…	101	340	3351	17833	63.8894	0.297059	5.20175	2.48322e-05
Pattern5-7	biological_process	0009966 regulation of signal transduction	113955;114031;114496;114555;116744;117033;117540;140582;170579;171109;171564;192248;24167;24182;24483;24484;245920;24596;246273;246294;24770;24825;24854;24925;25026;25112;25125;25166;25233;252917;25353;25369;25389;25425;25464;25589;25667;25678;25728;282836;287561;287562;287884;289211;289388;292594;29348;293624;29366;29369;29397;294075;294235;294503;295631;29583;296102;29692;299626;300025;301225;3…	108	340	2902	17833	55.3289	0.317647	7.81326	1.84624e-10
Pattern5-7	biological_process	0009967 positive regulation of signal transduction	113955;114496;114555;116744;117033;117540;192248;24167;24182;24483;24484;245920;24596;24770;24825;24854;24925;25112;25125;25166;25233;25369;25389;25425;25464;25589;25667;25678;287561;287562;289211;289388;293624;29369;29397;294075;294503;295631;29583;29692;299626;301225;301227;303214;310694;311332;312279;313774;314612;315711;366492;445442;56083;60350;60630;64536;81687;83501;83785;84426;89806;89808…	63	340	1471	17833	28.0458	0.185294	6.9571	7.75419e-08
Pattern5-7	biological_process	0009968 negative regulation of signal transduction	114031;116744;117033;140582;171109;171564;24182;24596;246294;24854;25026;252917;25389;25464;25589;25678;25728;282836;292594;29366;294235;294503;296102;300025;305454;305472;311332;312279;315191;315761;366492;406162;445442;502900;502988;58812;58868;60587;60630;63865;65164;679921;81687;83501;83725;83785;84426;85424;85496;89806;89808;89829;94268	53	340	1215	17833	23.1649	0.155882	6.4834	7.88378e-07
Pattern5-7	biological_process	0009991 response to extracellular stimulus	117024;171044;24314;24483;24484;245920;246294;24770;24778;24925;25026;25056;25116;25166;25233;25333;25353;25389;25464;25696;25697;25728;309122;313210;502988;58868;78968;79252;81687;83785;84426;89829	32	340	742	17833	14.1468	0.0941176	4.89534	0.000389729
Pattern1-4	biological_process	0009994 oocyte differentiation	114215;25203;292206;292263;619575	5	198	41	17833	0.455223	0.0252525	6.78129	0.00541486
Pattern5-7	biological_process	0010001 glial cell differentiation	116744;192110;192262;24854;25125;25233;25369;25728;299923;313725;83501	11	340	190	17833	3.6225	0.0323529	3.93459	0.0145863
Pattern5-7	biological_process	0010033 response to organic substance	114519;114555;115769;116744;117024;117033;117540;170579;171044;171081;171341;192248;192262;24167;24182;24223;24314;24383;24483;24484;24517;245920;24596;24620;246208;246273;246294;24770;24778;24825;24854;25026;25056;25084;25116;25125;25166;25197;25233;25240;252917;25333;25353;25369;25389;25425;25464;25472;25585;25589;25637;25667;25692;25696;25697;25728;25741;286918;287561;287562;289211;29172;29267…	128	340	3170	17833	60.4385	0.376471	9.67634	4.75424e-15
Pattern1-4	biological_process	0010038 response to metal ion	24834;25043;25203;288057;29237;29578;29680;360348;361921;54237;58919;66016;81639;83718	14	198	482	17833	5.35165	0.0707071	3.81111	0.0369401
Pattern1-4	biological_process	0010212 response to ionizing radiation	100302465;25146;29680;298429;360243;361921;58919;685579	8	198	194	17833	2.15398	0.040404	4.02741	0.0487273
Pattern5-7	biological_process	0010243 response to organonitrogen compound	114555;171341;192248;192262;24182;24483;24484;24517;24596;24620;246273;246294;24770;24778;24825;25026;25125;25166;25233;25240;25369;25464;25692;25696;25728;289211;29172;294075;295037;295279;301227;303214;309122;313048;313210;502988;58868;59326;60628;63865;64107;78968;79131;81503;81679;81686;81687;83725;83785;85496;89829	51	340	1194	17833	22.7645	0.15	6.1856	2.59376e-06
Pattern5-7	biological_process	0010324 membrane invagination	289211;295279;301227;313210;362931;445442	6	340	64	17833	1.22021	0.0176471	4.37663	0.01781
Pattern1-4	biological_process	0010389 regulation of G2/M transition of mitotic cell cycle	100302465;114592;25203;257649;54237;58919	6	198	82	17833	0.910447	0.030303	5.37608	0.014892
Pattern5-7	biological_process	0010447 response to acidic pH	25364;50654;63865;85496	4	340	28	17833	0.533842	0.0117647	4.79348	0.0226945
Pattern5-7	biological_process	0010469 regulation of signaling receptor activity	113955;170579;24483;245920;24770;25026;25353;25667;287561;287562;287884;29348;29369;29397;294503;300025;305454;313774;316527;498335;502900;58812;81503;83785;89808;94203	26	340	505	17833	9.62822	0.0764706	5.40417	0.00014801
Pattern5-7	biological_process	0010562 positive regulation of phosphorus metabolic process	113955;116744;24167;24182;24483;24484;245920;24596;24603;24770;24825;24854;24925;25026;25112;25125;25233;25464;25589;25667;25678;25696;25728;287561;287562;289211;29348;29369;29397;294075;294503;29583;29692;299626;301225;301227;308099;312279;314612;315711;366492;445442;58812;58868;59326;60628;81687;83501;83785;89806;89808;94268	52	340	1129	17833	21.5253	0.152941	6.85229	2.18565e-07
Pattern5-7	biological_process	0010563 negative regulation of phosphorus metabolic process	171010;171109;171564;24484;246273;25112;25125;25369;25389;25485;25728;294235;29583;299626;305454;305472;312279;315191;60587;85496;89829;94268	22	340	609	17833	11.6111	0.0647059	3.13219	0.0348021
Pattern1-4	biological_process	0010564 regulation of cell cycle process	100302465;114482;114592;117524;171304;171576;24916;25203;25515;257649;291234;292071;292206;292263;296368;300057;301701;308761;309523;311325;311336;314818;360962;361921;54237;58919;58921;64515	28	198	572	17833	6.35092	0.141414	8.78036	1.26036e-08
Pattern5-7	biological_process	0010594 regulation of endothelial cell migration	24483;25589;25728;29369;29616;311332;362931;366492;445442;498335;63865;81679;83722;83785;89805;94268	16	340	152	17833	2.898	0.0470588	7.80396	2.01636e-06
Pattern5-7	biological_process	0010595 positive regulation of endothelial cell migration	24483;25589;29369;445442;63865;83722;83785	7	340	94	17833	1.79218	0.0205882	3.93804	0.0250296
Pattern5-7	biological_process	0010596 negative regulation of endothelial cell migration	25728;29616;311332;362931;445442;498335;81679;89805	8	340	52	17833	0.99142	0.0235294	7.1171	0.000175104
Pattern5-7	biological_process	0010604 positive regulation of macromolecule metabolic process	113955;114031;114519;114555;116744;117033;117540;192110;192248;24182;24483;24484;24517;24596;246273;246294;24770;24825;24854;25112;25125;25166;25233;252917;25353;25389;25425;25464;25589;25667;25678;25695;25696;25728;287561;287562;289211;293135;29348;293624;29369;29397;294075;294235;294503;29583;296102;29692;299269;299569;299626;301225;301227;303214;306825;307715;308099;311332;311615;312279;314612…	94	340	3113	17833	59.3518	0.276471	4.99793	5.88265e-05
Pattern5-7	biological_process	0010631 epithelial cell migration	192248;25589;29583;314148;498335;83785	6	340	78	17833	1.48713	0.0176471	3.74454	0.0377694
Pattern5-7	biological_process	0010632 regulation of epithelial cell migration	171564;24483;25240;25425;25589;25728;29348;29369;29616;311332;316521;362931;366492;445442;498335;63865;81679;81687;83722;83785;89805;94268	22	340	217	17833	4.13727	0.0647059	8.92107	2.17689e-08
Pattern5-7	biological_process	0010633 negative regulation of epithelial cell migration	171564;25728;29616;311332;362931;445442;498335;81679;89805	9	340	72	17833	1.37274	0.0264706	6.586	0.000242922
Pattern5-7	biological_process	0010634 positive regulation of epithelial cell migration	24483;25240;25425;25589;29348;29369;316521;445442;63865;81687;83722;83785	12	340	136	17833	2.59295	0.0352941	5.92089	0.000303155
Pattern1-4	biological_process	0010639 negative regulation of organelle organization	114482;117524;171576;25515;292206;292263;29332;29578;300057;306575;314251;360243	12	198	368	17833	4.08591	0.0606061	3.9783	0.0335069
Pattern5-7	biological_process	0010646 regulation of cell communication	113955;114031;114496;114555;116744;117033;117540;140582;170579;171109;171564;192248;24167;24182;24483;24484;245920;24596;246273;246294;24770;24825;24854;24925;25026;25112;25125;25166;25233;252917;25353;25369;25389;25425;25464;25589;25667;25678;25692;25728;25741;266711;282836;287561;287562;287884;289211;289388;292594;29348;293624;29366;29369;29397;294075;294235;294503;295631;29583;296102;29692;299…	116	340	3259	17833	62.1354	0.341176	7.63176	3.37015e-10
Pattern5-7	biological_process	0010647 positive regulation of cell communication	113955;114496;114555;116744;117033;117540;192248;24167;24182;24483;24484;245920;24596;24770;24825;24854;24925;25112;25125;25166;25233;25353;25369;25389;25425;25464;25589;25667;25678;287561;287562;289211;289388;293624;29366;29369;29397;294075;294503;295631;29583;29692;299626;301225;301227;303214;310694;311332;312279;313774;314612;315711;366492;445442;50662;56083;58812;60350;60630;63865;64536;81687…	69	340	1672	17833	31.878	0.202941	6.9732	5.51749e-08
Pattern5-7	biological_process	0010648 negative regulation of cell communication	114031;116744;117033;140582;171109;171564;24182;24484;24596;246294;24854;25026;252917;25389;25464;25589;25678;25728;25741;282836;292594;29366;294235;294503;296102;300025;305454;305472;311332;312279;315191;315761;366492;406162;445442;502900;502988;58812;58868;60587;60630;63865;64534;65164;679921;78968;81687;83501;83722;83725;83785;84426;85424;85496;89806;89808;89829;94268	58	340	1344	17833	25.6244	0.170588	6.71543	2.53141e-07
Pattern5-7	biological_process	0010675 regulation of cellular carbohydrate metabolic process	24167;24483;24484;25116;25125;25233;252917;294235;313774;502988;85496	11	340	148	17833	2.82173	0.0323529	4.93606	0.00245997
Pattern5-7	biological_process	0010719 negative regulation of epithelial to mesenchymal transition	171564;679921;83785;94268	4	340	27	17833	0.514776	0.0117647	4.90816	0.0201633
Pattern5-7	biological_process	0010721 negative regulation of cell development	115769;116744;24223;24596;24974;25125;25353;25585;25728;294503;306792;306825;315191;315711;361685;81808;83722;94268	18	340	366	17833	6.97807	0.0529412	4.25658	0.00437835
Pattern5-7	biological_process	0010746 regulation of plasma membrane long-chain fatty acid transport	25233;445442	2	340	6	17833	0.114395	0.00588235	5.62975	0.0481108
Pattern5-7	biological_process	0010748 negative regulation of plasma membrane long-chain fatty acid transport	25233;445442	2	340	4	17833	0.0762631	0.00588235	7.03404	0.0250296
Pattern5-7	biological_process	0010757 negative regulation of plasminogen activation	29366;445442	2	340	6	17833	0.114395	0.00588235	5.62975	0.0481108
Pattern5-7	biological_process	0010758 regulation of macrophage chemotaxis	24770;445442;84007;89808	4	340	27	17833	0.514776	0.0117647	4.90816	0.0201633
Pattern5-7	biological_process	0010759 positive regulation of macrophage chemotaxis	24770;445442;84007;89808	4	340	17	17833	0.324118	0.0117647	6.52206	0.00446025
Pattern5-7	biological_process	0010810 regulation of cell-substrate adhesion	192248;25197;25353;25589;25678;312279;315191;445442;54320;81679;83785;84426;89805	13	340	198	17833	3.77502	0.0382353	4.82056	0.00223093
Pattern5-7	biological_process	0010811 positive regulation of cell-substrate adhesion	192248;25353;25589;312279;315191;445442;81679;83785;84426	9	340	122	17833	2.32602	0.0264706	4.43339	0.00838987
Pattern5-7	biological_process	0010817 regulation of hormone levels	117024;24182;24483;24484;25026;25056;25116;25240;252917;25353;25369;25669;25741;294075;313774;498398;50662;58812;64534;78968;84426	21	340	560	17833	10.6768	0.0617647	3.24107	0.0293785
Pattern5-7	biological_process	0010876 lipid localization	117540;140860;24182;24546;25696;25728;282838;29172;29692;298579;303638;313210;315108;498398;503164;79131;85496	17	340	272	17833	5.18589	0.05	5.27831	0.000483624
Pattern5-7	biological_process	0010893 positive regulation of steroid biosynthetic process	24483;252917;78968;84426	4	340	24	17833	0.457579	0.0117647	5.29088	0.014047
Pattern5-7	biological_process	0010941 regulation of cell death	113955;114496;114555;116744;117540;24167;24182;24314;24383;24483;24484;24517;24596;246294;24770;24854;24925;25026;25112;25125;25166;25197;25233;25240;25364;25369;25389;25425;25464;25585;25589;25667;25678;25728;289211;289388;294075;294091;294235;294503;296102;299269;299626;308099;312279;316351;316521;361241;361685;361970;366492;445442;54320;54702;56083;58868;59326;60628;60630;63865;64534;81686;816…	71	340	1752	17833	33.4032	0.208824	6.91639	6.24383e-08
Pattern5-7	biological_process	0010942 positive regulation of cell death	114496;114555;116744;117540;24182;24314;24383;24484;24596;246294;24854;24925;25026;25112;25166;25369;25389;25425;25585;289211;289388;294091;294503;299269;299626;308099;445442;54702;56083;60630;81686;81687	32	340	697	17833	13.2888	0.0941176	5.28667	0.00013389
Pattern1-4	biological_process	0010948 negative regulation of cell cycle process	100302465;114482;114592;117524;171576;25515;292071;292206;292263;300057;314818;54237;58919	13	198	214	17833	2.37604	0.0656566	6.97257	9.29931e-05
Pattern5-7	biological_process	0010950 positive regulation of endopeptidase activity	114555;24596;25125;25166;25425;294503;299269;54702;63865;94268	10	340	160	17833	3.05052	0.0294118	4.03543	0.0140224
Pattern5-7	biological_process	0010952 positive regulation of peptidase activity	114555;24596;25125;25166;25425;294503;299269;315191;54702;63865;94268	11	340	175	17833	3.33651	0.0323529	4.25686	0.00834959
Pattern5-7	biological_process	0010959 regulation of metal ion transport	24167;24223;245920;24770;24825;24925;25233;25369;25464;29366;29712;361618;59326;60628;63847;81503;83725	17	340	414	17833	7.89323	0.05	3.31135	0.0294236
Pattern1-4	biological_process	0010965 regulation of mitotic sister chromatid separation	171576;25203;25515;292071;292206;296368;301701;360962	8	198	52	17833	0.577357	0.040404	9.83746	1.5074e-05
Pattern5-7	biological_process	0010975 regulation of neuron projection development	116744;24223;24596;24974;25353;25696;25728;266711;29366;303313;306825;315711;361685;365396;58868;60628;79252;81808;83501;83722;83785;84394;89808;94268	24	340	578	17833	11.02	0.0705882	4.01334	0.0054123
Pattern5-7	biological_process	0010977 negative regulation of neuron projection development	116744;24223;24596;24974;25353;25728;306825;315711;361685;81808;83722;94268	12	340	170	17833	3.24118	0.0352941	4.93562	0.00207687
Pattern5-7	biological_process	0014028 notochord formation	366492;94268	2	340	4	17833	0.0762631	0.00588235	7.03404	0.0250296
Pattern5-7	biological_process	0014070 response to organic cyclic compound	117024;117033;171044;192262;24167;24182;24314;24483;24484;24517;245920;24770;24825;25026;25116;25125;25166;25233;25240;252917;25333;25353;25369;25464;25472;25585;25692;25697;25728;289211;29172;295279;29583;304407;309122;313210;445442;58868;59326;60628;78968;79252;81503;81679;81682;81686;81687;81808;83785;84426;85496;89805;89829	53	340	1297	17833	24.7283	0.155882	5.961	5.26846e-06
Pattern5-7	biological_process	0014074 response to purine-containing compound	192262;24517;24770;24825;25166;25240;25369;25692;29172;59326;78968;85496	12	340	223	17833	4.25167	0.0352941	3.81794	0.0162744
Pattern1-4	biological_process	0014856 skeletal muscle cell proliferation	24834;291445	2	198	2	17833	0.022206	0.010101	13.347	0.00733613
Pattern1-4	biological_process	0015669 gas transport	100134871;24440;25632;287167	4	198	21	17833	0.233163	0.020202	7.84901	0.00489733
Pattern1-4	biological_process	0015671 oxygen transport	100134871;24440;25632;287167	4	198	16	17833	0.177648	0.020202	9.12342	0.00172415
Pattern5-7	biological_process	0015682 ferric iron transport	24223;24825;499991	3	340	16	17833	0.305052	0.00882353	4.92863	0.0343151
Pattern5-7	biological_process	0015718 monocarboxylic acid transport	114511;140860;24546;25728;29172;29692;298579;79131	8	340	128	17833	2.44042	0.0235294	3.60613	0.0343151
Pattern5-7	biological_process	0015850 organic hydroxy compound transport	114511;140860;24182;25240;25728;29172;313210;498398	8	340	125	17833	2.38322	0.0235294	3.68638	0.0304048
Pattern1-4	biological_process	0016043 cellular component organization	114108;114482;114494;114523;114592;116777;140588;171304;171576;192226;24440;24582;24627;24834;24840;25043;25123;25203;25345;25460;25515;287167;287634;288057;289054;290396;291445;29158;291966;292071;292206;292263;29332;293502;294074;294286;295661;29578;296368;29686;298429;298441;298850;300057;301562;301701;303135;303175;303575;304951;305974;307805;308212;308761;309098;309523;310621;311325;311336;3…	95	198	5034	17833	55.8926	0.479798	6.20896	5.80443e-07
Pattern5-7	biological_process	0016064 immunoglobulin mediated immune response	192262;25084;289211;293624;295279;362634	6	340	84	17833	1.60153	0.0176471	3.51745	0.0496155
Pattern5-7	biological_process	0016322 neuron remodeling	299737;303313;362993	3	340	13	17833	0.247855	0.00882353	5.5834	0.0211146
Pattern5-7	biological_process	0016477 cell migration	116744;117033;192248;245920;24770;25353;25464;25560;25589;25678;25692;282836;287561;287562;29397;294503;29583;306071;309527;314148;315711;362993;366492;445442;498335;54320;60628;81503;81679;81686;81687;81808;83501;83785;84007;84394;89808;94268	38	340	802	17833	15.2908	0.111765	5.99996	1.0949e-05
Pattern5-7	biological_process	0016525 negative regulation of angiogenesis	245920;24596;24770;29616;311332;362931;366492;445442;83722;89805;89806	11	340	106	17833	2.02097	0.0323529	6.39605	0.000172111
Pattern1-4	biological_process	0016572 histone phosphorylation	114494;114592;25203;54237	4	198	41	17833	0.455223	0.020202	5.28918	0.0388513
Pattern1-4	biological_process	0017085 response to insecticide	25146;25203;29578;29680;29686;360348	6	198	34	17833	0.377502	0.030303	9.21077	0.000174986
Pattern1-4	biological_process	0018879 biphenyl metabolic process	25146;29680;360348	3	198	10	17833	0.11103	0.0151515	8.72081	0.00861338
Pattern1-4	biological_process	0018894 dibenzo-p-dioxin metabolic process	25146;29680;360348;81780	4	198	12	17833	0.133236	0.020202	10.656	0.000567637
Pattern5-7	biological_process	0019220 regulation of phosphate metabolic process	113955;116744;171010;171109;171564;24167;24182;24483;24484;245920;24596;24603;246273;24770;24825;24854;24925;25026;25112;25116;25125;25233;25369;25389;25464;25485;25589;25667;25678;25696;25728;287561;287562;289211;29348;29369;29397;294075;294235;294503;29583;29692;299569;299626;301225;301227;305454;305472;308099;312279;314612;315191;315711;366492;445442;502988;58812;58868;59326;60587;60628;79131;…	70	340	1770	17833	33.7464	0.205882	6.63902	2.04085e-07
Pattern5-7	biological_process	0019221 cytokine-mediated signaling pathway	115769;171081;245920;24596;24770;25084;25125;287561;287562;293618;29397;304091;310132;361673;361685;362417;498335;60628;81503;89808;89829	21	340	307	17833	5.85319	0.0617647	6.37622	2.05225e-05
Pattern5-7	biological_process	0019222 regulation of metabolic process	113955;114031;114519;114555;116744;117024;117033;117540;170520;171010;171048;171109;171564;192110;192248;24167;24182;24383;24483;24484;24517;245920;24596;24603;246273;246294;24770;24825;24854;24925;25026;25112;25116;25125;25166;25233;25240;252917;25353;25369;25389;25425;25464;25485;25585;25589;25667;25678;25692;25695;25696;25728;266711;266776;287561;287562;289211;29175;292594;292894;293135;29348;…	139	340	6050	17833	115.348	0.408824	2.73537	0.0398631
Pattern5-7	biological_process	0019229 regulation of vasoconstriction	171109;25026;25364;25464;58812;81686;89808	7	340	79	17833	1.5062	0.0205882	4.52965	0.01112
Pattern5-7	biological_process	0019882 antigen processing and presentation	24223;24973;24974;24994;25464;289211;294228;295279;309607;360323;414783;414788;414792;50654	14	340	84	17833	1.60153	0.0411765	9.91504	6.24383e-08
Pattern5-7	biological_process	0019883 antigen processing and presentation of endogenous antigen	24223;24974;294228	3	340	12	17833	0.228789	0.00882353	5.85148	0.0174598
Pattern1-4	biological_process	0021543 pallium development	140588;191574;25146;289054;291023;29680;360348;360962;84392	9	198	227	17833	2.52038	0.0454545	4.13057	0.0369401
Pattern1-4	biological_process	0021761 limbic system development	140588;191574;25146;291023;29680;360348;84392	7	198	148	17833	1.64325	0.0353535	4.21961	0.0452959
Pattern1-4	biological_process	0021766 hippocampus development	140588;191574;25146;291023;29680;360348;84392	7	198	116	17833	1.28795	0.0353535	5.07776	0.0153834
Pattern5-7	biological_process	0022008 neurogenesis	100189544;116744;192110;192262;24182;24223;24596;24770;24825;24854;24974;25026;25125;25233;25353;25369;25585;25589;25678;25696;25728;266711;266714;282836;289211;29366;296102;29616;299737;299923;303313;306825;307715;308868;311332;313725;315711;316527;361685;361882;362993;365396;366492;501181;50662;58868;60628;60630;79252;81682;81686;81808;83501;83722;83785;84394;84426;89808;94268;94269	60	340	1771	17833	33.7655	0.176471	4.80305	0.000212123
Pattern1-4	biological_process	0022402 cell cycle process	100302465;114482;114494;114592;117524;171304;171576;25203;25515;257649;287634;289054;291023;292071;292206;292263;29332;293502;293733;294074;294286;294790;295661;296368;298441;298850;301701;303135;303575;304951;306575;309098;310621;311325;311336;314818;315330;360243;360591;360962;361921;498709;500545;54237;54238;58919;58921;64515;680531;690393;84392	51	198	758	17833	8.41608	0.257576	15.0846	6.71627e-23
Pattern5-7	biological_process	0022404 molting cycle process	24596;25697;29348;316527;362824;50662;64826	7	340	89	17833	1.69685	0.0205882	4.12065	0.0197418
Pattern5-7	biological_process	0022405 hair cycle process	24596;25697;29348;316527;362824;50662;64826	7	340	89	17833	1.69685	0.0205882	4.12065	0.0197418
Pattern5-7	biological_process	0022407 regulation of cell-cell adhesion	113955;114031;24483;24770;25084;25369;25464;290029;292594;293135;29366;294228;294503;298579;498335;54320;83785;84426;89808	19	340	366	17833	6.97807	0.0558824	4.64277	0.00168991
Pattern5-7	biological_process	0022409 positive regulation of cell-cell adhesion	114031;24483;24770;25084;25464;290029;292594;294228;294503;498335;54320;89808	12	340	227	17833	4.32793	0.0352941	3.74733	0.0185205
Pattern1-4	biological_process	0022414 reproductive process	114215;117524;140588;170567;171576;24834;24840;25146;25203;25345;25515;25586;287634;289054;290396;291023;291234;292206;292263;294286;29460;29578;29680;298441;303730;304951;309098;313484;314416;314818;315330;360243;360348;363071;498709;58919;619575;64557;685579;690393;691857;83718	42	198	1522	17833	16.8988	0.212121	6.42024	4.58258e-06
Pattern5-7	biological_process	0022603 regulation of anatomical structure morphogenesis	116744;24182;24483;245920;24596;24770;25026;25084;25125;25197;25240;25353;25425;25464;25589;25669;25728;266711;282836;287561;287562;29348;29369;29397;294503;29616;299356;299737;311332;312279;315191;315711;316521;316527;361618;362931;362973;362993;365396;366492;406162;445442;50662;54320;58868;59326;60628;81679;81687;83501;83722;83785;84007;84394;84426;89805;89806;89808;94203;94268	60	340	1047	17833	19.9619	0.176471	9.32566	6.81411e-12
Pattern5-7	biological_process	0022604 regulation of cell morphogenesis	116744;24770;25197;25353;25464;25589;25728;266711;287561;287562;29397;299356;315191;315711;316521;362973;362993;365396;54320;60628;83501;83785;84394;94268	24	340	520	17833	9.9142	0.0705882	4.58402	0.00137542
Pattern1-4	biological_process	0022607 cellular component assembly	114482;114523;114592;116777;171304;192226;24440;24582;24627;24834;25043;25203;287167;288057;289054;29158;291966;292071;292206;292263;294286;296368;298441;298850;303135;303175;305974;307805;309098;314416;316602;361921;364382;497878;54237;64515;66022;680021;685161;685579;689399;690393;691488;81780;84392	45	198	2290	17833	25.4259	0.227273	4.1812	0.00520311
Pattern5-7	biological_process	0023051 regulation of signaling	113955;114031;114496;114555;116744;117033;117540;140582;170579;171109;171564;192248;24167;24182;24483;24484;245920;24596;246273;246294;24770;24825;24854;24925;25026;25112;25125;25166;25233;252917;25353;25369;25389;25425;25464;25589;25667;25678;25692;25728;25741;266711;282836;287561;287562;287884;289211;289388;292594;29348;293624;29366;29369;29397;294075;294235;294503;295631;29583;296102;29692;299…	116	340	3284	17833	62.612	0.341176	7.54186	4.86792e-10
Pattern5-7	biological_process	0023052 signaling	113955;114555;115769;116744;116808;117540;117582;140722;140866;170579;171044;171048;171081;192248;24167;24182;24483;245920;24596;24603;24620;246273;24770;24825;24854;24925;25026;25084;25112;25125;25233;25240;252917;25364;25369;25389;25425;25560;25589;25637;25655;25667;25669;25678;25692;25696;25728;282836;287561;287562;287884;289211;289388;289443;292671;29348;293618;29369;29397;294075;294235;29450…	144	340	5691	17833	108.503	0.423529	4.16966	0.000668939
Pattern5-7	biological_process	0023056 positive regulation of signaling	113955;114496;114555;116744;117033;117540;192248;24167;24182;24483;24484;245920;24596;24770;24825;24854;24925;25112;25125;25166;25233;25353;25369;25389;25425;25464;25589;25667;25678;287561;287562;289211;289388;293624;29366;29369;29397;294075;294503;295631;29583;29692;299626;301225;301227;303214;310694;311332;312279;313774;314612;315711;366492;445442;50662;56083;58812;60350;60630;63865;64536;81687…	69	340	1679	17833	32.0114	0.202941	6.93513	6.26265e-08
Pattern5-7	biological_process	0023057 negative regulation of signaling	114031;116744;117033;140582;171109;171564;24182;24484;24596;246294;24854;25026;252917;25389;25464;25589;25678;25728;25741;282836;292594;29366;294235;294503;296102;300025;305454;305472;311332;312279;315191;315761;366492;406162;445442;502900;502988;58812;58868;60587;60630;63865;64534;65164;679921;78968;81687;83501;83722;83725;83785;84426;85424;85496;89806;89808;89829;94268	58	340	1346	17833	25.6625	0.170588	6.70294	2.60582e-07
Pattern5-7	biological_process	0030048 actin filament-based movement	25472;25560;266714;29712;29713;316521;54320	7	340	75	17833	1.42993	0.0205882	4.71287	0.00849675
Pattern1-4	biological_process	0030071 regulation of mitotic metaphase/anaphase transition	171576;25203;25515;292071;292206;296368;301701	7	198	47	17833	0.521842	0.0353535	9.02958	9.29931e-05
Pattern5-7	biological_process	0030100 regulation of endocytosis	192248;24223;24770;24825;24854;25728;289211;295279;58812;60350;689377;83785;84394	13	340	261	17833	4.97617	0.0382353	3.65851	0.0198841
Pattern1-4	biological_process	0030154 cell differentiation	114215;114523;116641;116685;116777;117243;140588;24440;24582;24627;24840;24916;25123;25146;25203;25345;25632;289054;291023;291445;291936;292206;292263;29237;29261;29332;29680;29686;303311;304965;308212;309523;314818;360243;360348;360962;361921;362733;364382;498072;54237;54238;56813;58919;58921;619575;64515;64532;691857;81633;81737;81780;83518;83718;84046;84392;84422;94270	58	198	3554	17833	39.4601	0.292929	3.31668	0.0369401
Pattern5-7	biological_process	0030154 cell differentiation	100189544;113955;114031;114555;115769;116744;117540;171341;171411;192110;192262;192348;24167;24182;24223;24483;24484;24517;24596;24770;24775;24825;24854;24925;24974;25026;25125;25166;25233;252917;25333;25353;25369;25389;25464;25585;25589;25667;25678;25695;25696;25697;25728;266711;266714;282836;289211;289443;29366;29369;294075;294503;29583;295929;296102;29616;298579;299737;299923;301227;303313;305…	110	340	3554	17833	67.7598	0.323529	5.78991	1.96303e-06
Pattern5-7	biological_process	0030155 regulation of cell adhesion	113955;114031;192248;24483;24770;25084;25197;25353;25369;25464;25589;25678;290029;292594;293135;29366;294228;294503;298579;312279;315191;362993;366492;445442;498335;54320;56083;81679;81686;83785;84426;89805;89808;94268	34	340	645	17833	12.2974	0.1	6.36461	4.55653e-06
Pattern5-7	biological_process	0030162 regulation of proteolysis	114555;24383;24596;246273;24854;25125;25166;25233;25240;25369;25425;25692;25728;266776;29366;294503;299269;315191;316521;361241;406162;445442;54702;63865;65040;81687;83722;83785;94268	29	340	763	17833	14.5472	0.0852941	3.91044	0.005677
Pattern5-7	biological_process	0030182 neuron differentiation	100189544;24182;24596;24854;25026;25125;25369;25585;25589;25678;25696;25728;266714;282836;289211;29616;299737;303313;307715;308868;311332;315711;316527;361685;361882;362993;366492;501181;50662;60628;60630;81682;81686;83785;84394;84426;94268;94269	38	340	1061	17833	20.2288	0.111765	4.11358	0.00261963
Pattern1-4	biological_process	0030261 chromosome condensation	25203;25345;311336;360243;54237	5	198	29	17833	0.321987	0.0252525	8.29674	0.00114959
Pattern5-7	biological_process	0030278 regulation of ossification	25333;25585;25695;282836;298693;313860;58868;66023;83785;84426;85496	11	340	209	17833	3.98475	0.0323529	3.5692	0.0267865
Pattern5-7	biological_process	0030323 respiratory tube development	114031;25116;25166;25333;25425;25589;25697;29348;29369;294503;313860;54320;58868;78968;83785	15	340	238	17833	4.53765	0.0441176	4.99228	0.00119348
Pattern5-7	biological_process	0030324 lung development	114031;25116;25166;25333;25425;25589;25697;29348;29369;294503;313860;54320;58868;78968;83785	15	340	235	17833	4.48046	0.0441176	5.05108	0.00105658
Pattern5-7	biological_process	0030334 regulation of cell migration	113955;116744;117033;170520;171564;192248;24483;24484;245920;24770;25125;25233;25240;25425;25464;25589;25728;287561;287562;29348;29369;29397;294503;29583;29616;301265;311332;312279;315191;315711;316521;362931;362993;366492;445442;498335;54320;59326;60628;63865;81503;81679;81686;81687;83722;83785;84007;84426;89805;89806;89808;94203;94268	53	340	844	17833	16.0915	0.155882	9.51752	6.81411e-12
Pattern5-7	biological_process	0030335 positive regulation of cell migration	113955;116744;192248;24483;245920;24770;25233;25240;25425;25464;25589;287561;287562;29348;29369;29397;29583;301265;312279;315191;315711;316521;445442;498335;54320;59326;60628;63865;81503;81686;81687;83722;83785;84007;89808;94203	36	340	509	17833	9.70448	0.105882	8.64672	2.05232e-09
Pattern5-7	biological_process	0030336 negative regulation of cell migration	170520;171564;24484;24770;25125;25728;294503;29616;311332;312279;362931;445442;498335;81679;84426;89805;89806;89808	18	340	259	17833	4.93804	0.0529412	5.97828	8.46431e-05
Pattern5-7	biological_process	0030574 collagen catabolic process	25697;29175;50654;81686;81687	5	340	20	17833	0.381316	0.0147059	7.55592	0.000695775
Pattern5-7	biological_process	0030593 neutrophil chemotaxis	24770;25353;287561;287562;29397;81503;89808	7	340	59	17833	1.12488	0.0205882	5.6021	0.00241036
Pattern5-7	biological_process	0030595 leukocyte chemotaxis	245920;24770;25353;287561;287562;29397;309527;498335;81503;83785;89808	11	340	114	17833	2.1735	0.0323529	6.06414	0.000301749
Pattern5-7	biological_process	0030728 ovulation	25084;50662;79252;81686	4	340	32	17833	0.610105	0.0117647	4.38573	0.0333345
Pattern5-7	biological_process	0030799 regulation of cyclic nucleotide metabolic process	245920;24603;24925;25026;25728;445442;83785	7	340	107	17833	2.04004	0.0205882	3.51669	0.0427388
Pattern5-7	biological_process	0030823 regulation of cGMP metabolic process	24603;25728;445442;83785	4	340	30	17833	0.571973	0.0117647	4.58026	0.0276485
Pattern5-7	biological_process	0030852 regulation of granulocyte differentiation	25056;362634;50662	3	340	19	17833	0.36225	0.00882353	4.4272	0.0491703
Pattern5-7	biological_process	0030855 epithelial cell differentiation	115769;192110;25464;25585;25589;25697;266714;29583;308868;309122;316521;366492;406162;54320;58868;59326;60628;83501;83785;84426	20	340	554	17833	10.5624	0.0588235	2.97851	0.0472995
Pattern5-7	biological_process	0031069 hair follicle morphogenesis	24596;25697;29348;316527;50662;64826	6	340	31	17833	0.591039	0.0176471	7.1097	0.000544496
Pattern1-4	biological_process	0031100 animal organ regeneration	114494;140588;291234;29261;364382;54237;58919	7	198	151	17833	1.67655	0.0353535	4.15186	0.0487273
Pattern1-4	biological_process	0031109 microtubule polymerization or depolymerization	291966;292263;29332;303575;309098	5	198	49	17833	0.544048	0.0252525	6.0832	0.0112127
Pattern5-7	biological_process	0031175 neuron projection development	100189544;24596;24854;25026;25369;25589;25678;25696;25728;266714;282836;289211;29616;303313;315711;361685;361882;501181;60628;60630;81682;81686;83785;84394;94268;94269	26	340	694	17833	13.2316	0.0764706	3.61506	0.0120902
Pattern5-7	biological_process	0031323 regulation of cellular metabolic process	113955;114031;114519;114555;116744;117024;117033;117540;171010;171109;171564;192110;192248;24167;24182;24383;24483;24484;24517;245920;24596;24603;246273;246294;24770;24825;24854;24925;25026;25112;25116;25125;25166;25233;25240;252917;25353;25369;25389;25425;25464;25485;25585;25589;25667;25678;25692;25695;25696;25728;266711;266776;287561;287562;289211;29175;292594;29348;293624;29366;29369;29397;294…	134	340	5693	17833	108.541	0.394118	2.99024	0.0235155
Pattern5-7	biological_process	0031324 negative regulation of cellular metabolic process	114519;117024;117033;171010;171109;171564;192110;24383;24483;24484;24517;246273;246294;24854;25112;25125;25233;25240;252917;25369;25389;25485;25585;25692;25695;25696;25728;266711;266776;292594;29366;294235;294503;29583;298693;299626;301073;305454;305472;307715;311332;312279;313774;315191;316521;319110;360551;361241;362931;445442;502988;50662;58868;60587;64455;64826;78968;79431;81687;81808;83725;8…	67	340	2518	17833	48.0076	0.197059	2.98638	0.02941
Pattern5-7	biological_process	0031325 positive regulation of cellular metabolic process	113955;114031;114555;116744;117033;117540;192110;192248;24167;24182;24483;24484;24517;245920;24596;24603;246273;246294;24770;24825;24854;24925;25026;25112;25125;25166;25233;252917;25353;25389;25425;25464;25589;25667;25678;25695;25696;25728;287561;287562;289211;29348;293624;29369;29397;294075;294503;29583;296102;29692;299269;299569;299626;301225;301227;303214;307715;308099;311615;312279;314612;315…	94	340	3130	17833	59.6759	0.276471	4.94057	7.10209e-05
Pattern5-7	biological_process	0031341 regulation of cell killing	24223;24383;24483;24770;24973;24974;294228;361241;502900;81503	10	340	92	17833	1.75405	0.0294118	6.30247	0.000268893
Pattern5-7	biological_process	0031342 negative regulation of cell killing	24483;24973;294228;361241;502900	5	340	24	17833	0.457579	0.0147059	6.78445	0.00158996
Pattern5-7	biological_process	0031343 positive regulation of cell killing	24223;24383;24770;24973;24974;294228;81503	7	340	63	17833	1.20114	0.0205882	5.35157	0.00349269
Pattern5-7	biological_process	0031344 regulation of cell projection organization	100360066;116744;24223;24596;24974;25240;25353;25464;25696;25728;266711;289211;29366;303313;306825;315711;316521;361685;365396;366492;54320;58868;60628;79252;81808;83501;83722;83785;84394;89808;94268	31	340	771	17833	14.6997	0.0911765	4.3884	0.00159175
Pattern5-7	biological_process	0031345 negative regulation of cell projection organization	116744;24223;24596;24974;25353;25728;306825;315711;361685;81808;83722;94268	12	340	204	17833	3.88942	0.0352941	4.17615	0.00851122
Pattern5-7	biological_process	0031347 regulation of defense response	114555;117033;117540;24483;24620;246294;24973;25166;252917;25369;25728;289211;292671;293624;294075;294228;294235;295279;313774;315711;360551;361241;362050;502900;502902;50654;56083;60350;65164;81503;81686;89808;89829	33	340	571	17833	10.8866	0.0970588	6.87774	9.70561e-07
Pattern5-7	biological_process	0031348 negative regulation of defense response	117033;24483;24973;25369;25728;289211;292671;294075;294228;294235;313774;361241;502900;65164;89829	15	340	196	17833	3.73689	0.0441176	5.91522	0.00016929
Pattern5-7	biological_process	0031349 positive regulation of defense response	117033;117540;24620;246294;293624;294228;295279;362050;502902;50654;56083;60350;81503;81686;89808	15	340	281	17833	5.35748	0.0441176	4.23962	0.00569083
Pattern5-7	biological_process	0031399 regulation of protein modification process	113955;116744;171010;171109;171564;24182;24483;24484;24596;246273;24770;24825;24854;25112;25233;25369;25389;25464;25589;25667;25678;25696;25728;287561;287562;289211;29348;29369;29397;294075;294503;29583;29692;298693;299569;299626;301073;301225;301227;305454;308099;312279;314612;315191;315711;362931;366492;445442;502988;58868;59326;60587;60628;78968;81687;83501;83725;83785;85496;89806;89808;89829;…	63	340	1792	17833	34.1659	0.185294	5.2514	4.46557e-05
Pattern5-7	biological_process	0031401 positive regulation of protein modification process	113955;116744;24182;24483;24484;24596;246273;24770;24825;24854;25112;25233;25464;25589;25667;25678;25696;287561;287562;289211;29348;29369;29397;294075;294503;29583;29692;299569;299626;301225;301227;308099;312279;314612;315711;366492;445442;58868;59326;60628;78968;81687;83501;83725;83785;89806;89808;94268	48	340	1186	17833	22.612	0.141176	5.57919	2.46317e-05
Pattern1-4	biological_process	0031570 DNA integrity checkpoint	100302465;25515;287634;292071;360243;54237;58919	7	198	109	17833	1.21023	0.0353535	5.3085	0.0113353
Pattern1-4	biological_process	0031577 spindle checkpoint	171576;25515;292206	3	198	21	17833	0.233163	0.0151515	5.7653	0.0487273
Pattern5-7	biological_process	0031667 response to nutrient levels	117024;171044;24314;24483;24484;245920;246294;24770;24778;24925;25026;25056;25116;25166;25233;25333;25353;25389;25464;25696;25697;25728;309122;313210;502988;58868;78968;79252;81687;83785;84426;89829	32	340	714	17833	13.613	0.0941176	5.13542	0.000206418
Pattern5-7	biological_process	0031668 cellular response to extracellular stimulus	246294;24770;24778;25389;25464;25696;25697;502988;58868;78968;79252;81687;84426	13	340	295	17833	5.6244	0.0382353	3.16628	0.0435598
Pattern5-7	biological_process	0031669 cellular response to nutrient levels	246294;24770;24778;25389;25464;25696;25697;502988;58868;78968;79252;84426	12	340	262	17833	4.99523	0.0352941	3.18785	0.0444848
Pattern5-7	biological_process	0031960 response to corticosteroid	171044;24182;24517;24770;25026;25240;25333;25464;25692;25697;309122;81503;83785;89829	14	340	313	17833	5.96759	0.0411765	3.34934	0.0315133
Pattern5-7	biological_process	0032101 regulation of response to external stimulus	114555;116744;117033;171048;192248;245920;246294;24770;25166;25197;25233;25353;25369;25589;25728;287561;289211;292671;29366;29369;294075;294235;295279;301265;303313;313774;315711;360551;362050;445442;498335;50654;54320;56083;60628;63865;65164;81503;83785;84007;84426;89805;89808;89829;94203	45	340	722	17833	13.7655	0.132353	8.67723	4.8407e-10
Pattern5-7	biological_process	0032102 negative regulation of response to external stimulus	171048;24770;25197;25353;25369;25728;289211;292671;29366;294075;294235;313774;315711;445442;498335;65164;84426;89805;89829	19	340	313	17833	5.96759	0.0558824	5.43423	0.000263975
Pattern5-7	biological_process	0032103 positive regulation of response to external stimulus	116744;192248;245920;246294;24770;25233;25589;287561;29369;295279;301265;303313;362050;445442;498335;50654;56083;63865;81503;83785;84007;89808;94203	23	340	287	17833	5.47188	0.0676471	7.62708	5.21775e-07
Pattern5-7	biological_process	0032268 regulation of cellular protein metabolic process	113955;114555;116744;171010;171109;171564;24182;24383;24483;24484;24596;246273;24770;24825;24854;25112;25125;25166;25233;25240;25369;25389;25425;25464;25589;25667;25678;25692;25696;25728;266776;287561;287562;289211;29348;29366;29369;29397;294075;294503;29583;29692;298693;299269;299569;299626;301073;301225;301227;305454;306825;308099;312279;314612;315191;315711;316521;319110;361241;362931;366492;4…	81	340	2544	17833	48.5033	0.238235	5.08796	5.33329e-05
Pattern5-7	biological_process	0032269 negative regulation of cellular protein metabolic process	171010;171109;171564;24383;24484;246273;25112;25125;25233;25240;25369;25389;25692;25728;266776;29366;29583;298693;299626;301073;305454;312279;315191;316521;319110;361241;362931;445442;502988;60587;81687;83785;85496;89829;94268	35	340	1057	17833	20.1525	0.102941	3.44289	0.0145011
Pattern5-7	biological_process	0032270 positive regulation of cellular protein metabolic process	113955;114555;116744;24182;24483;24484;24596;246273;24770;24825;24854;25112;25125;25166;25233;25425;25464;25589;25667;25678;25696;25728;287561;287562;289211;29348;29369;29397;294075;294503;29583;29692;299269;299569;299626;301225;301227;308099;312279;314612;315191;315711;366492;445442;54702;58868;59326;60628;63865;78968;81687;83501;83722;83725;83785;89806;89808;94268	58	340	1529	17833	29.1516	0.170588	5.64188	1.34576e-05
Pattern5-7	biological_process	0032355 response to estradiol	171044;24167;24314;24483;24484;24770;25116;25125;289211;295279;81503;81686;81687;83785;84426;89829	16	340	246	17833	4.69018	0.0470588	5.3094	0.000514771
Pattern5-7	biological_process	0032368 regulation of lipid transport	24182;24484;25233;25353;25728;295631;313210;445442;50662	9	340	113	17833	2.15443	0.0264706	4.7238	0.00537392
Pattern5-7	biological_process	0032369 negative regulation of lipid transport	24182;24484;25233;445442	4	340	29	17833	0.552908	0.0117647	4.68434	0.0250296
Pattern1-4	biological_process	0032465 regulation of cytokinesis	114592;25515;308761;309523;314818;361921	6	198	79	17833	0.877138	0.030303	5.51258	0.0123569
Pattern5-7	biological_process	0032496 response to lipopolysaccharide	117540;171081;171341;24484;24517;245920;24596;24770;25026;25166;252917;25464;25472;25637;25696;289211;294257;295037;301227;304966;313210;361685;498335;60350;81503;81687;89829	27	340	439	17833	8.36988	0.0794118	6.58319	4.98559e-06
Pattern5-7	biological_process	0032501 multicellular organismal process	100189544;113955;114031;114496;115769;116744;116808;117024;117540;140860;170808;171044;171048;171109;171341;171564;192110;192248;192262;192348;24167;24182;24223;24383;24483;24484;24517;24596;24603;246294;24770;24775;24778;24825;24854;24925;24973;24974;25026;25084;25116;25125;25166;25233;25240;252917;25333;25353;25364;25369;25389;25425;25464;25472;25485;25585;25589;25655;25667;25669;25678;25695;25…	182	340	7673	17833	146.292	0.535294	3.94905	0.0011786
Pattern1-4	biological_process	0032502 developmental process	114108;114215;114482;114494;114523;114592;116641;116685;116777;117243;117524;140588;191574;24440;24582;24627;24834;24840;24916;25043;25123;25146;25203;25345;25365;25586;25632;257649;287647;288057;289054;291023;291234;291445;291936;292206;292263;29237;29261;29279;29332;293669;294074;29473;29578;29680;29686;297109;298429;298441;300057;301562;303311;303730;304965;308212;309523;313484;314251;314416;3…	94	198	5577	17833	61.9215	0.474747	4.94474	0.000131717
Pattern5-7	biological_process	0032502 developmental process	100189544;113955;114031;114496;114555;115769;116744;116808;117033;117540;140860;171044;171109;171341;171411;192110;192248;192262;192348;24167;24182;24223;24314;24383;24483;24484;24517;24596;246294;24770;24775;24778;24825;24854;24925;24973;24974;25026;25116;25125;25166;25233;25240;252917;25333;25353;25369;25389;25425;25464;25472;25485;25585;25589;25655;25667;25669;25678;25695;25696;25697;25728;266…	166	340	5577	17833	106.33	0.488235	7.0475	1.26225e-09
Pattern5-7	biological_process	0032526 response to retinoic acid	24770;25240;25425;25728;292671;303214;313210;50662;78968;81686;81687;89806	12	340	147	17833	2.80267	0.0352941	5.56982	0.000598662
Pattern5-7	biological_process	0032570 response to progesterone	24517;24770;304407;78968;83785;89829	6	340	72	17833	1.37274	0.0176471	3.99556	0.0284162
Pattern5-7	biological_process	0032611 interleukin-1 beta production	25166;313210;362050	3	340	15	17833	0.285987	0.00882353	5.12613	0.0295627
Pattern5-7	biological_process	0032612 interleukin-1 production	25166;313210;362050	3	340	16	17833	0.305052	0.00882353	4.92863	0.0343151
Pattern5-7	biological_process	0032803 regulation of low-density lipoprotein particle receptor catabolic process	25728;306825	2	340	5	17833	0.0953289	0.00588235	6.22926	0.0360538
Pattern5-7	biological_process	0032868 response to insulin	24483;24484;246273;24770;24778;25026;25233;25464;25696;25728;502988;78968;79131;85496;89829	15	340	266	17833	5.0715	0.0441176	4.48484	0.00349269
Pattern5-7	biological_process	0032870 cellular response to hormone stimulus	171044;24182;24483;24484;24517;246273;24770;24825;25116;25125;25233;25240;252917;25353;25425;25464;25692;25696;25697;294075;300025;50654;58868;64107;78968;79252;81686;81808;83785;84426;85496;94203	32	340	672	17833	12.8122	0.0941176	5.51724	6.84093e-05
Pattern5-7	biological_process	0032879 regulation of localization	100360066;113955;114555;116695;116744;117033;170520;171564;192248;24167;24182;24223;24383;24483;24484;245920;245953;24596;246273;24770;24825;24854;24925;25084;25125;25166;25233;25240;252917;25353;25364;25369;25425;25464;25472;25589;25728;25741;287561;287562;288596;289211;29175;292594;293135;29348;29366;29369;29397;294075;294228;294235;294503;295279;295631;29583;29616;29712;29713;299569;301227;301…	117	340	2792	17833	53.2316	0.344118	9.60864	1.25396e-14
Pattern5-7	biological_process	0032880 regulation of protein localization	114555;117033;24182;24383;24596;24770;24925;25084;25166;25233;252917;25369;25741;288596;29175;292594;293135;294075;294228;299569;301227;303214;304805;306071;308099;308868;313774;313860;315191;316521;366492;406162;502988;59326;60350;64534;78968;81679;83501;83785;89808	41	340	1029	17833	19.6187	0.120588	5.0208	0.000189615
Pattern5-7	biological_process	0032914 positive regulation of transforming growth factor beta1 production	81682;89808	2	340	5	17833	0.0953289	0.00588235	6.22926	0.0360538
Pattern5-7	biological_process	0032963 collagen metabolic process	25697;29175;50654;81686;81687	5	340	40	17833	0.762631	0.0147059	4.9045	0.0131504
Pattern5-7	biological_process	0032970 regulation of actin filament-based process	116744;24925;25464;25697;29397;29583;29712;297339;312279;316521;362993;365396;54320;59326;81679;84426	16	340	386	17833	7.35939	0.0470588	3.2512	0.0341968
Pattern5-7	biological_process	0032989 cellular component morphogenesis	100189544;192248;24596;24854;25369;25589;25678;25696;266714;294503;29583;295929;29616;312279;315711;361685;361882;362973;366492;406162;54320;60628;60630;81682;83501;83785;84394;94268;94269	29	340	823	17833	15.6911	0.0852941	3.4733	0.015121
Pattern1-4	biological_process	0033043 regulation of organelle organization	114482;114592;117524;171304;171576;25043;25203;25515;291234;292071;292206;292263;29332;29460;29578;296368;300057;301701;306575;309523;311336;314251;316129;360243;360962;64515;81639;81737	28	198	1277	17833	14.1785	0.141414	3.83076	0.0199944
Pattern1-4	biological_process	0033044 regulation of chromosome organization	114482;114592;171576;25203;25515;291234;292071;292206;29578;296368;300057;301701;316129;360243;360962	15	198	343	17833	3.80833	0.0757576	5.82314	0.000576566
Pattern1-4	biological_process	0033045 regulation of sister chromatid segregation	171576;25203;25515;292071;292206;296368;300057;301701;360962	9	198	74	17833	0.821623	0.0454545	9.09172	1.87612e-05
Pattern1-4	biological_process	0033046 negative regulation of sister chromatid segregation	171576;25515;292206;300057	4	198	28	17833	0.310884	0.020202	6.6585	0.0123569
Pattern1-4	biological_process	0033047 regulation of mitotic sister chromatid segregation	171576;25203;25515;292071;292206;296368;301701;360962	8	198	62	17833	0.688387	0.040404	8.87699	5.22238e-05
Pattern1-4	biological_process	0033273 response to vitamin	25043;25586;29237;29261;29680;360348;58919;81780	8	198	171	17833	1.89861	0.040404	4.47419	0.0278664
Pattern5-7	biological_process	0033280 response to vitamin D	117024;245920;25353;58868;79252	5	340	50	17833	0.953289	0.0147059	4.19052	0.0290552
Pattern1-4	biological_process	0033327 Leydig cell differentiation	25146;29680;360348;58919	4	198	18	17833	0.199854	0.020202	8.55215	0.00265675
Pattern1-4	biological_process	0033554 cellular response to stress	100302465;100310874;114494;25043;25203;25515;287634;288003;288057;291234;292206;29237;293502;293561;29578;298429;300057;305974;314818;316129;360243;360348;361921;362510;54237;58919;58921;64557;690393;81639;81780	31	198	1507	17833	16.7322	0.156566	3.66576	0.0262209
Pattern1-4	biological_process	0033591 response to L-ascorbic acid	25043;29680;360348	3	198	16	17833	0.177648	0.0151515	6.73656	0.0280981
Pattern5-7	biological_process	0033993 response to lipid	116744;117024;117540;171044;171081;171341;24167;24182;24314;24483;24484;24517;245920;24596;24770;25026;25056;25116;25125;25166;25240;252917;25333;25353;25425;25464;25472;25585;25637;25692;25696;25697;25728;289211;292671;294257;295037;295279;301227;303214;304407;304966;309122;313210;361685;445442;498335;50662;58868;60350;78968;79131;79252;81503;81686;81687;81808;83785;84426;89806;89829	61	340	1207	17833	23.0124	0.179412	8.28032	4.17048e-10
Pattern1-4	biological_process	0034080 CENP-A containing nucleosome assembly	298441;316602	2	198	5	17833	0.0555151	0.010101	8.29989	0.0413047
Pattern5-7	biological_process	0034097 response to cytokine	114519;115769;117540;171081;24383;24517;245920;24596;246208;246294;24770;25084;25125;25166;25353;25464;25696;25728;286918;287561;287562;293618;29397;294091;29583;297339;298693;304091;310132;361673;361685;361970;362050;362417;445442;498335;54702;60350;60628;689377;81503;81686;81687;89808;89829	45	340	904	17833	17.2355	0.132353	6.93016	2.6538e-07
Pattern5-7	biological_process	0034242 negative regulation of syncytium formation by plasma membrane fusion	245920;59326	2	340	6	17833	0.114395	0.00588235	5.62975	0.0481108
Pattern5-7	biological_process	0034340 response to type I interferon	286918;293618;298693;361673	4	340	20	17833	0.381316	0.0117647	5.91998	0.00762768
Pattern5-7	biological_process	0034341 response to interferon-gamma	24383;24770;25166;25464;287561;287562;293618;29397;29583;297339;361673;362050;689377;89808	14	340	135	17833	2.57388	0.0411765	7.2181	1.34959e-05
Pattern5-7	biological_process	0034447 very-low-density lipoprotein particle clearance	25696;25728	2	340	3	17833	0.0571973	0.00588235	8.20248	0.0145135
Pattern1-4	biological_process	0034501 protein localization to kinetochore	114592;171576;307805;54237	4	198	15	17833	0.166545	0.020202	9.44973	0.00132034
Pattern1-4	biological_process	0034502 protein localization to chromosome	114592;171576;25515;298850;307805;54237	6	198	62	17833	0.688387	0.030303	6.4488	0.00414226
Pattern1-4	biological_process	0034508 centromere complex assembly	298441;298850;307805;316602;689399	5	198	20	17833	0.22206	0.0252525	10.2014	0.000204125
Pattern5-7	biological_process	0034612 response to tumor necrosis factor	115769;24596;246294;24770;25464;25728;287561;287562;29397;361685;445442;60350;81687;89808	14	340	222	17833	4.2326	0.0411765	4.82351	0.0019266
Pattern1-4	biological_process	0034698 response to gonadotropin	114494;25146;29680;360348;58921	5	198	67	17833	0.743902	0.0252525	4.97146	0.033662
Pattern1-4	biological_process	0034754 cellular hormone metabolic process	191574;25061;25146;29680;360348;363071	6	198	100	17833	1.1103	0.030303	4.67945	0.0335069
Pattern5-7	biological_process	0034756 regulation of iron ion transport	24223;24825	2	340	6	17833	0.114395	0.00588235	5.62975	0.0481108
Pattern5-7	biological_process	0034762 regulation of transmembrane transport	116695;245920;245953;24596;246273;24925;25233;25364;25472;294075;29712;29713;313774;361618;445442;50654;59326;63847;81687;83588;85496	21	340	558	17833	10.6387	0.0617647	3.25867	0.0284162
Pattern5-7	biological_process	0035150 regulation of tube size	171109;24182;24603;24925;25026;25364;25369;25464;25589;25728;29616;58812;81686;89808	14	340	176	17833	3.35558	0.0411765	5.89604	0.000212123
Pattern5-7	biological_process	0035239 tube morphogenesis	192248;24517;25026;25333;25425;25589;25678;25697;25728;282836;287562;29369;29397;294503;29583;302642;311332;314148;366492;406162;445442;54320;56083;58812;58868;59326;60628;64536;81686;83501;83785;84426;89805;89806;89808;94203;94268	37	340	658	17833	12.5453	0.108824	7.1032	3.07777e-07
Pattern5-7	biological_process	0035295 tube development	114031;192248;24517;25026;25116;25166;25240;25333;25425;25589;25678;25697;25728;282836;287562;29348;29366;29369;29397;294503;29583;302642;311332;313860;314148;366492;406162;445442;54320;56083;58812;58868;59326;60628;64536;78968;81686;83501;83785;84426;89805;89806;89808;94203;94268	45	340	914	17833	17.4261	0.132353	6.84684	3.62834e-07
Pattern5-7	biological_process	0035296 regulation of tube diameter	171109;24182;24925;25026;25364;25369;25464;25589;25728;29616;58812;81686;89808	13	340	165	17833	3.14585	0.0382353	5.63555	0.000428619
Pattern5-7	biological_process	0035455 response to interferon-alpha	117540;293618;294091;361673	4	340	28	17833	0.533842	0.0117647	4.79348	0.0226945
Pattern5-7	biological_process	0035556 intracellular signal transduction	114555;117540;140866;192248;24167;24182;24596;24603;246273;24770;24825;24854;24925;25026;25112;25125;25233;25369;25425;25589;25637;25728;29397;294235;29583;298019;299923;306071;313210;314612;361882;362993;366492;502988;54320;59326;60628;64455;689377;83722;84394;89829	42	340	1425	17833	27.1687	0.123529	2.99499	0.0341968
Pattern5-7	biological_process	0035690 cellular response to drug	24182;24314;246294;24770;25240;25364;25464;25589;25692;25728;287561;300025;445442;59326;60628;81679;83785	17	340	425	17833	8.10296	0.05	3.19396	0.0360538
Pattern5-7	biological_process	0035754 B cell chemotaxis	309527;498335	2	340	5	17833	0.0953289	0.00588235	6.22926	0.0360538
Pattern5-7	biological_process	0035821 modification of morphology or physiology of other organism	24383;24620;25211;25240;25728;287562;361241;81687	8	340	131	17833	2.49762	0.0235294	3.52823	0.0373368
Pattern5-7	biological_process	0035929 steroid hormone secretion	24182;498398	2	340	4	17833	0.0762631	0.00588235	7.03404	0.0250296
Pattern5-7	biological_process	0035930 corticosteroid hormone secretion	24182;498398	2	340	2	17833	0.0381316	0.00588235	10.1442	0.00596138
Pattern5-7	biological_process	0036072 direct ossification	29175;29369;81686	3	340	6	17833	0.114395	0.00882353	8.61539	0.00249851
Pattern5-7	biological_process	0036293 response to decreased oxygen levels	117033;170520;24484;24770;24825;25026;25166;25240;25464;25589;25692;25696;299923;308099;54702;60628;679921;81686;81687;83785;89805;89808;89829;94203	24	340	416	17833	7.93136	0.0705882	5.82906	5.71252e-05
Pattern5-7	biological_process	0038033 positive regulation of endothelial cell chemotaxis by VEGF-activated vascular endothelial growth factor receptor signaling pathway	25589;83785	2	340	5	17833	0.0953289	0.00588235	6.22926	0.0360538
Pattern5-7	biological_process	0038094 Fc-gamma receptor signaling pathway	289211;295279;304966	3	340	12	17833	0.228789	0.00882353	5.85148	0.0174598
Pattern1-4	biological_process	0040001 establishment of mitotic spindle localization	298850;301701;311336;680531	4	198	26	17833	0.288678	0.020202	6.95105	0.010166
Pattern5-7	biological_process	0040011 locomotion	116744;117033;192248;245920;24596;24770;25353;25464;25560;25589;25678;25692;282836;287561;287562;29348;29397;294503;29583;29616;306071;309527;314148;315711;316521;361685;362993;366492;445442;498335;54320;60628;60630;81503;81679;81686;81687;81808;83501;83785;84007;84394;89808;94268;94269	45	340	1097	17833	20.9152	0.132353	5.48867	3.71051e-05
Pattern5-7	biological_process	0040012 regulation of locomotion	113955;116744;117033;170520;171564;192248;24483;24484;245920;24770;24825;25125;25197;25233;25240;25369;25425;25464;25589;25728;287561;287562;29348;29369;29397;294503;29583;29616;301265;311332;312279;315191;315711;316521;362931;362993;366492;445442;498335;54320;59326;60628;63865;81503;81679;81686;81687;83722;83785;84007;84426;89805;89806;89808;94203;94268	56	340	966	17833	18.4175	0.164706	9.0914	2.47488e-11
Pattern5-7	biological_process	0040013 negative regulation of locomotion	170520;171564;24484;24770;25125;25197;25369;25728;294503;29616;311332;312279;315191;315711;362931;445442;498335;81679;84426;89805;89806;89808	22	340	323	17833	6.15825	0.0647059	6.50447	1.26452e-05
Pattern5-7	biological_process	0040017 positive regulation of locomotion	113955;116744;192248;24483;245920;24770;24825;25233;25240;25425;25464;25589;287561;287562;29348;29369;29397;29583;301265;312279;315191;315711;316521;445442;498335;54320;59326;60628;63865;81503;81686;81687;83722;83785;84007;89808;94203	37	340	560	17833	10.6768	0.108824	8.26443	6.44868e-09
Pattern5-7	biological_process	0040036 regulation of fibroblast growth factor receptor signaling pathway	24596;445442;58812;84426	4	340	34	17833	0.648236	0.0117647	4.20716	0.0382783
Pattern5-7	biological_process	0040037 negative regulation of fibroblast growth factor receptor signaling pathway	24596;445442;58812;84426	4	340	19	17833	0.36225	0.0117647	6.1056	0.00644556
Pattern5-7	biological_process	0042044 fluid transport	25240;29172;54301;54320	4	340	26	17833	0.49571	0.0117647	5.02887	0.0180855
Pattern5-7	biological_process	0042060 wound healing	117033;24483;246294;24925;25240;25678;25692;29348;29366;29583;304091;304966;306071;315191;362248;406162;54320;83785;89808	19	340	352	17833	6.71115	0.0558824	4.83737	0.00108782
Pattern5-7	biological_process	0042063 gliogenesis	116744;192110;192262;24770;24854;25125;25233;25369;25728;299923;313725;83501;84394	13	340	240	17833	4.57579	0.0382353	4.00319	0.0107271
Pattern5-7	biological_process	0042127 regulation of cell proliferation	113955;117033;171564;192248;24182;24483;24484;24517;245920;24596;24603;24620;246294;24770;24825;24854;25026;25084;25125;25197;25233;25240;252917;25369;25389;25425;25585;25589;25678;25697;25728;282836;287562;289211;290029;293135;29348;29366;29369;29397;294228;294503;296102;29616;298579;299923;302642;310132;311332;312279;315191;360551;361673;361685;445442;498335;50662;54320;54702;56083;58812;63865;…	73	340	1705	17833	32.5071	0.214706	7.54013	3.68535e-09
Pattern5-7	biological_process	0042221 response to chemical	114031;114519;114555;115769;116744;117024;117033;117540;170520;170579;170943;171044;171081;171341;192248;192262;24167;24182;24223;24314;24383;24483;24484;24517;245920;24596;24620;246208;246273;246294;24770;24778;24825;24854;25026;25056;25084;25116;25125;25166;25197;25233;25240;252917;25333;25353;25364;25369;25389;25425;25464;25472;25560;25585;25589;25637;25667;25692;25696;25697;25728;25741;286918…	153	340	5520	17833	105.243	0.45	5.65637	1.64453e-06
Pattern5-7	biological_process	0042269 regulation of natural killer cell mediated cytotoxicity	24483;24973;294228;361241;502900	5	340	48	17833	0.915157	0.0147059	4.31699	0.0250296
Pattern5-7	biological_process	0042270 protection from natural killer cell mediated cytotoxicity	294228;361241	2	340	6	17833	0.114395	0.00588235	5.62975	0.0481108
Pattern5-7	biological_process	0042303 molting cycle	24596;25697;29348;316527;362824;50662;64826	7	340	99	17833	1.88751	0.0205882	3.76759	0.0315133
Pattern5-7	biological_process	0042325 regulation of phosphorylation	113955;116744;171010;171109;171564;24483;24484;24596;246273;24770;24825;24854;25112;25125;25233;25369;25389;25464;25589;25667;25678;25696;25728;287561;287562;289211;29348;29369;29397;294075;294235;294503;29583;29692;299569;299626;301225;301227;305454;305472;308099;312279;314612;315191;315711;366492;445442;502988;58812;58868;59326;60587;60628;81687;83501;83785;85496;89806;89808;89829;94268	61	340	1516	17833	28.9037	0.179412	6.30141	1.01349e-06
Pattern5-7	biological_process	0042326 negative regulation of phosphorylation	171109;171564;24484;246273;25112;25125;25369;25389;25728;294235;29583;299626;305454;305472;312279;315191;60587;85496;89829;94268	20	340	471	17833	8.97998	0.0588235	3.76292	0.0109259
Pattern5-7	biological_process	0042327 positive regulation of phosphorylation	113955;116744;24483;24484;24596;24770;24825;24854;25112;25233;25464;25589;25667;25678;25696;287561;287562;289211;29348;29369;29397;294075;294503;29583;29692;299626;301225;301227;308099;312279;314612;315711;366492;445442;58812;58868;59326;60628;81687;83501;83785;89806;89808;94268	44	340	1024	17833	19.5234	0.129412	5.76081	1.61506e-05
Pattern5-7	biological_process	0042330 taxis	116744;245920;24596;24770;25353;287561;287562;29348;29397;29616;309527;315711;361685;366492;498335;60628;60630;81503;83785;84007;89808;94268;94269	23	340	434	17833	8.27455	0.0676471	5.23256	0.000287294
Pattern1-4	biological_process	0042448 progesterone metabolic process	191574;25146;360348	3	198	20	17833	0.22206	0.0151515	5.93121	0.0452959
Pattern5-7	biological_process	0042493 response to drug	117033;170520;170943;171341;24167;24182;24223;24314;24483;24484;24517;246294;24770;25125;25166;25197;25240;25364;25369;25464;25560;25589;25692;25696;25728;287561;289175;290029;29616;300025;304407;313210;445442;54320;58868;59326;60350;60628;78968;79131;81503;81679;81686;81687;83785;89829;94203	47	340	1334	17833	25.4337	0.138235	4.4887	0.000733161
Pattern5-7	biological_process	0042633 hair cycle	24596;25697;29348;316527;362824;50662;64826	7	340	99	17833	1.88751	0.0205882	3.76759	0.0315133
Pattern5-7	biological_process	0042981 regulation of apoptotic process	114496;114555;116744;117540;24182;24314;24383;24483;24484;24596;246294;24770;24854;24925;25026;25112;25125;25166;25197;25233;25240;25364;25369;25389;25425;25464;25585;25589;25667;25678;25728;289211;289388;294075;294091;294235;294503;296102;299269;299626;308099;312279;316521;361241;361685;361970;366492;445442;54320;54702;56083;59326;60630;63865;64534;81686;81687;83722;83725;83785;84426;89806;89808…	65	340	1578	17833	30.0858	0.191176	6.73144	1.77667e-07
Pattern5-7	biological_process	0043065 positive regulation of apoptotic process	114496;114555;116744;117540;24182;24314;24383;24484;24596;246294;24854;24925;25026;25112;25166;25369;25389;25425;25585;289388;294091;294503;299269;299626;308099;445442;54702;56083;60630;81686;81687	31	340	629	17833	11.9924	0.0911765	5.6421	5.22319e-05
Pattern5-7	biological_process	0043066 negative regulation of apoptotic process	24182;24314;24483;24596;246294;24770;24854;25125;25197;25233;25240;25364;25369;25425;25464;25589;25678;25728;289211;294075;294235;296102;312279;316521;361241;366492;445442;54320;59326;60630;63865;64534;81687;83722;83725;83785;84426;89806;89808;89829;94268	41	340	954	17833	18.1888	0.120588	5.55078	3.6969e-05
Pattern5-7	biological_process	0043067 regulation of programmed cell death	114496;114555;116744;117540;24182;24314;24383;24483;24484;24596;246294;24770;24854;24925;25026;25112;25125;25166;25197;25233;25240;25364;25369;25389;25425;25464;25585;25589;25667;25678;25728;289211;289388;294075;294091;294235;294503;296102;299269;299626;308099;312279;316521;361241;361685;361970;366492;445442;54320;54702;56083;59326;60628;60630;63865;64534;81686;81687;83722;83725;83785;84426;89806…	66	340	1596	17833	30.429	0.194118	6.82307	1.15559e-07
Pattern5-7	biological_process	0043068 positive regulation of programmed cell death	114496;114555;116744;117540;24182;24314;24383;24484;24596;246294;24854;24925;25026;25112;25166;25369;25389;25425;25585;289388;294091;294503;299269;299626;308099;445442;54702;56083;60630;81686;81687	31	340	635	17833	12.1068	0.0911765	5.58256	6.03124e-05
Pattern5-7	biological_process	0043069 negative regulation of programmed cell death	24182;24314;24483;24596;246294;24770;24854;25125;25197;25233;25240;25364;25369;25425;25464;25589;25678;25728;289211;294075;294235;296102;312279;316521;361241;366492;445442;54320;59326;60630;63865;64534;81687;83722;83725;83785;84426;89806;89808;89829;94268	41	340	970	17833	18.4938	0.120588	5.43377	5.33329e-05
Pattern5-7	biological_process	0043085 positive regulation of catalytic activity	100360066;114555;116744;117540;24167;24182;24483;24596;246273;24770;24825;24854;24925;25112;25125;25166;25233;25425;25464;25589;25678;25696;25728;282838;287561;287562;29369;29397;294503;295037;299269;299626;304645;312279;314612;315191;366492;445442;498335;54702;59326;63865;83785;84426;89806;89808;94268	47	340	1284	17833	24.4805	0.138235	4.77028	0.00031354
Pattern5-7	biological_process	0043086 negative regulation of catalytic activity	171010;171109;24314;24383;246273;25112;25233;25240;25369;25485;25728;266776;292894;29366;29583;299626;305454;305472;312279;316521;319110;361241;445442;60587;81687;83785;89829	27	340	817	17833	15.5767	0.0794118	2.9916	0.039393
Pattern5-7	biological_process	0043087 regulation of GTPase activity	100360066;24770;24925;25233;25464;287561;287562;29397;29583;304645;312279;366492;498335;59326;84426;89808	16	340	408	17833	7.77884	0.0470588	3.01071	0.0495494
Pattern5-7	biological_process	0043129 surfactant homeostasis	25425;25589;29348;83785	4	340	14	17833	0.266921	0.0117647	7.29818	0.00219028
Pattern5-7	biological_process	0043154 negative regulation of cysteine-type endopeptidase activity involved in apoptotic process	25233;25240;25369;316521;361241;445442;81687;83785	8	340	90	17833	1.71592	0.0235294	4.85579	0.00542351
Pattern5-7	biological_process	0043207 response to external biotic stimulus	117033;117540;171081;171341;24223;24383;24484;24517;24575;245920;24596;24620;246294;24770;24854;25026;25084;25166;25211;252917;25464;25472;25560;25637;25696;286918;287562;289211;293618;293624;294091;294228;294235;294257;295037;295279;298693;299269;301227;304966;313210;316521;360733;361241;361673;361685;362931;366492;498335;60350;81503;81687;89829	53	340	908	17833	17.3117	0.155882	8.88937	7.53888e-11
Pattern5-7	biological_process	0043217 myelin maintenance	24854;25233;299923;60628	4	340	14	17833	0.266921	0.0117647	7.29818	0.00219028
Pattern5-7	biological_process	0043255 regulation of carbohydrate biosynthetic process	24167;24483;25233;252917;313774;502988;85496	7	340	97	17833	1.84938	0.0205882	3.83441	0.0289994
Pattern5-7	biological_process	0043269 regulation of ion transport	116695;24167;24182;24223;245920;245953;24770;24825;24925;25233;25364;25369;25464;25472;25728;29366;295631;29712;29713;361618;445442;50654;59326;60628;63847;81503;81687;83588;83725	29	340	690	17833	13.1554	0.0852941	4.49849	0.00131952
Pattern5-7	biological_process	0043270 positive regulation of ion transport	24167;245920;24770;24925;25233;25364;25369;25728;295631;29712;361618;50654;59326;60628;81503;83725	16	340	298	17833	5.6816	0.0470588	4.40762	0.00371857
Pattern5-7	biological_process	0043281 regulation of cysteine-type endopeptidase activity involved in apoptotic process	114555;24596;25166;25233;25240;25369;25425;294503;299269;316521;361241;445442;54702;81687;83785	15	340	216	17833	4.11821	0.0441176	5.44704	0.000443534
Pattern5-7	biological_process	0043408 regulation of MAPK cascade	113955;116744;171109;24483;24484;24596;246273;24770;24825;25112;25389;25464;25589;25667;25678;25728;287561;287562;289211;29369;29397;294075;294503;29692;299626;301225;301227;312279;314612;315191;315711;366492;445442;60587;83501;83785;89806;89808;94268	39	340	748	17833	14.2612	0.114706	6.7573	7.97e-07
Pattern5-7	biological_process	0043410 positive regulation of MAPK cascade	113955;116744;24483;24484;24596;24770;24825;25112;25464;25589;25678;287561;287562;289211;29369;29397;294075;294503;29692;299626;301225;301227;312279;314612;315711;366492;445442;83501;83785;89806;89808;94268	32	340	533	17833	10.1621	0.0941176	7.02228	7.03869e-07
Pattern5-7	biological_process	0043434 response to peptide hormone	24182;24483;24484;24517;24620;246273;24770;24778;25026;25125;25233;25464;25692;25696;25728;303214;309122;313048;502988;58868;78968;79131;85496;89829	24	340	499	17833	9.51382	0.0705882	4.80958	0.000774011
Pattern1-4	biological_process	0043486 histone exchange	24840;298441;316602	3	198	21	17833	0.233163	0.0151515	5.7653	0.0487273
Pattern5-7	biological_process	0043491 protein kinase B signaling	24770;25233;25589;366492;502988	5	340	39	17833	0.743565	0.0147059	4.98919	0.011828
Pattern5-7	biological_process	0043523 regulation of neuron apoptotic process	24182;24314;24596;246294;24770;25369;25589;25728;361970;54702;60630;63865;83725;83785	14	340	264	17833	5.03337	0.0411765	4.06543	0.00857515
Pattern5-7	biological_process	0043524 negative regulation of neuron apoptotic process	24182;24596;246294;24770;25369;25589;25728;60630;63865;83725;83785	11	340	172	17833	3.27931	0.0323529	4.32551	0.00740922
Pattern5-7	biological_process	0043535 regulation of blood vessel endothelial cell migration	24483;25589;25728;29369;311332;366492;445442;81679;83722;83785;89805;94268	12	340	92	17833	1.75405	0.0352941	7.83109	8.46445e-06
Pattern5-7	biological_process	0043536 positive regulation of blood vessel endothelial cell migration	24483;25589;29369;445442;83722;83785	6	340	57	17833	1.08675	0.0176471	4.76615	0.0107271
Pattern5-7	biological_process	0043537 negative regulation of blood vessel endothelial cell migration	25728;311332;445442;81679;89805	5	340	33	17833	0.629171	0.0147059	5.56865	0.00605534
Pattern5-7	biological_process	0043542 endothelial cell migration	192248;25589;29583;314148;498335;83785	6	340	59	17833	1.12488	0.0176471	4.64857	0.0125616
Pattern5-7	biological_process	0043547 positive regulation of GTPase activity	100360066;24770;24925;25233;25464;287561;287562;29397;304645;312279;366492;498335;59326;84426;89808	15	340	340	17833	6.48236	0.0441176	3.41036	0.0271031
Pattern5-7	biological_process	0043588 skin development	192110;24596;25678;25697;29348;300682;304407;316527;362824;366492;50662;64826;81679	13	340	227	17833	4.32793	0.0382353	4.23577	0.00691843
Pattern5-7	biological_process	0043900 regulation of multi-organism process	117033;117540;24383;246294;25692;25728;286918;292671;293618;294503;294643;298693;315191;361673;60628;65164;81503	17	340	403	17833	7.68351	0.05	3.43245	0.0238427
Pattern1-4	biological_process	0043933 protein-containing complex subunit organization	192226;24440;24627;24834;24840;25203;287167;291966;292071;292263;29332;296368;298441;298850;301701;303135;303175;303575;304951;305974;307805;309098;316602;361921;364382;497878;54237;66022;680021;685161;685579;689399;691488;81780	34	198	1619	17833	17.9758	0.171717	3.98577	0.0113353
Pattern5-7	biological_process	0044057 regulation of system process	171109;24182;24596;24825;24925;25026;25240;25364;25369;25464;295929;29712;29713;304966;50654;50662;58812;78968;81679;81686;89808	21	340	571	17833	10.8866	0.0617647	3.14549	0.0348021
Pattern1-4	biological_process	0044085 cellular component biogenesis	114482;114523;114592;116777;171304;192226;24440;24582;24627;24834;25043;25203;287167;288057;289054;29158;291966;292071;292206;292263;294286;296368;298441;298850;303135;303175;305974;307805;309098;314416;316602;361921;364382;497878;54237;64515;66022;680021;685161;685579;689399;690393;691488;81780;84392	45	198	2521	17833	27.9907	0.227273	3.4889	0.0290139
Pattern5-7	biological_process	0044092 negative regulation of molecular function	117540;171010;171109;24223;24314;24383;246273;25112;25233;25240;25369;25485;25585;25728;266776;292894;29366;294091;29583;299626;300025;305454;305472;312279;316521;319110;361241;445442;502900;60587;79431;81687;83725;83785;89829	35	340	1153	17833	21.9828	0.102941	2.89839	0.0427388
Pattern5-7	biological_process	0044093 positive regulation of molecular function	100360066;114555;116744;117540;24167;24182;24223;24483;24596;246273;24770;24825;24854;24925;25112;25125;25166;25233;25364;25425;25464;25589;25678;25696;25728;282836;282838;287561;287562;289211;29369;29397;294503;295037;299269;299626;304645;312279;314612;315191;361618;366492;445442;498335;50654;54702;58868;59326;63865;81679;81687;83722;83785;84426;89806;89808;94268	57	340	1643	17833	31.3251	0.167647	4.86094	0.000190045
Pattern5-7	biological_process	0044319 wound healing, spreading of cells	117033;25678;306071;54320	4	340	29	17833	0.552908	0.0117647	4.68434	0.0250296
Pattern5-7	biological_process	0044344 cellular response to fibroblast growth factor stimulus	170579;24770;29348;29369;311332;498335;83785	7	340	86	17833	1.63966	0.0205882	4.23676	0.0168072
Pattern5-7	biological_process	0044531 modulation of programmed cell death in other organism	24383;361241	2	340	6	17833	0.114395	0.00588235	5.62975	0.0481108
Pattern5-7	biological_process	0044532 modulation of apoptotic process in other organism	24383;361241	2	340	6	17833	0.114395	0.00588235	5.62975	0.0481108
Pattern5-7	biological_process	0044703 multi-organism reproductive process	114031;114496;116808;171044;171048;24167;24483;24484;24517;24770;24775;24778;24854;25026;25084;25125;25425;25678;25697;29366;294503;304407;315191;498662;50662;60628;79252;81686;81687;83785;84426;89805;94203	33	340	1035	17833	19.7331	0.0970588	3.10688	0.0299617
Pattern5-7	biological_process	0044706 multi-multicellular organism process	24483;24484;24517;24770;24778;25026;25678;25697;29366;294503;304407;315191;81686;81687;83785;84426;89805;94203	18	340	297	17833	5.66254	0.0529412	5.2788	0.000428619
Pattern1-4	biological_process	0044770 cell cycle phase transition	114494;171576;25515;291023;294790;296368;298441;310621;314818;360962;498709;54237;54238;58919;58921	15	198	141	17833	1.56552	0.0757576	10.8399	1.42896e-08
Pattern1-4	biological_process	0044772 mitotic cell cycle phase transition	114494;171576;25515;291023;294790;296368;298441;310621;314818;360962;498709;54237;54238;58919;58921	15	198	132	17833	1.4656	0.0757576	11.2839	6.78006e-09
Pattern1-4	biological_process	0044774 mitotic DNA integrity checkpoint	100302465;287634;360243;54237;58919	5	198	70	17833	0.777211	0.0252525	4.8261	0.0388513
Pattern1-4	biological_process	0044839 cell cycle G2/M phase transition	114494;25515;294790;58921	4	198	42	17833	0.466326	0.020202	5.20962	0.0413047
Pattern1-4	biological_process	0044843 cell cycle G1/S phase transition	114494;291023;294790;298441;310621;314818;54238;58919	8	198	75	17833	0.832726	0.040404	7.91463	0.000174986
Pattern5-7	biological_process	0045071 negative regulation of viral genome replication	117540;286918;293618;298693;361673	5	340	52	17833	0.99142	0.0147059	4.07065	0.0332767
Pattern5-7	biological_process	0045087 innate immune response	192262;24383;24575;24770;25166;25464;286918;287561;287562;293618;29397;294257;29583;297339;298693;361673;362050;362634;362931;60350;689377;89808	22	340	478	17833	9.11344	0.0647059	4.36881	0.00257078
Pattern5-7	biological_process	0045088 regulation of innate immune response	117033;117540;24483;24620;24973;252917;293624;294228;361241;362050;502900;502902;60350;81686	14	340	253	17833	4.82364	0.0411765	4.24867	0.00605534
Pattern5-7	biological_process	0045089 positive regulation of innate immune response	117033;117540;24620;293624;294228;362050;502902;60350;81686	9	340	169	17833	3.22212	0.0264706	3.26538	0.0484158
Pattern5-7	biological_process	0045123 cellular extravasation	24770;25464;29583;89808	4	340	34	17833	0.648236	0.0117647	4.20716	0.0382783
Pattern1-4	biological_process	0045132 meiotic chromosome segregation	171576;25515;287634;292206;304951;315330;360243;690393	8	198	93	17833	1.03258	0.040404	6.91286	0.000729078
Pattern1-4	biological_process	0045137 development of primary sexual characteristics	114215;25146;289054;29578;29680;298441;303730;360348;58919;619575;685579	11	198	295	17833	3.27539	0.0555556	4.32792	0.0214253
Pattern5-7	biological_process	0045137 development of primary sexual characteristics	114031;114496;171341;24167;25464;25589;25697;29348;294643;311615;79252;81686;83785;84426	14	340	295	17833	5.6244	0.0411765	3.59557	0.0206955
Pattern5-7	biological_process	0045446 endothelial cell differentiation	115769;25464;25589;29583;406162;54320;59326;60628	8	340	80	17833	1.52526	0.0235294	5.30511	0.00265601
Pattern5-7	biological_process	0045595 regulation of cell differentiation	114031;115769;116744;171411;171564;24223;24483;24484;24517;245920;24596;24620;246273;24825;24854;24925;24974;25026;25056;25084;25125;25197;252917;25353;25585;25589;25695;25696;25728;266711;282836;290029;292594;293493;29366;29369;294503;296102;297077;298693;303214;303313;306792;306825;311332;313860;315191;315711;360551;361685;362634;362931;365396;406162;50662;54320;58868;60628;679921;79252;81808;8…	70	340	1821	17833	34.7188	0.205882	6.37997	5.34117e-07
Pattern5-7	biological_process	0045596 negative regulation of cell differentiation	114031;115769;116744;171411;171564;24223;245920;24596;24620;246273;24974;25084;25125;25353;25585;25728;292594;293493;294503;297077;306792;306825;315191;315711;361685;362634;406162;50662;679921;81808;83722;83785;84426;85496;94268	35	340	739	17833	14.0896	0.102941	5.74475	2.89937e-05
Pattern5-7	biological_process	0045597 positive regulation of cell differentiation	116744;24484;24517;24596;24825;24854;24925;25026;25084;25125;25589;25695;25696;25728;282836;290029;292594;29366;29369;296102;298693;303214;303313;313860;315711;362931;50662;54320;58868;60628;79252;83785;84394;84426;89808;89829	36	340	1059	17833	20.1907	0.105882	3.66269	0.00846146
Pattern5-7	biological_process	0045664 regulation of neuron differentiation	116744;24223;24596;24974;25353;25585;25696;25728;266711;29366;303313;306825;315711;361685;365396;58868;60628;79252;81808;83501;83722;83785;84394;89808;94268	25	340	752	17833	14.3375	0.0735294	2.90501	0.0481108
Pattern5-7	biological_process	0045665 negative regulation of neuron differentiation	116744;24223;24596;24974;25353;25585;25728;306825;315711;361685;81808;83722;94268	13	340	251	17833	4.78551	0.0382353	3.81823	0.0148867
Pattern5-7	biological_process	0045765 regulation of angiogenesis	24483;245920;24596;24770;25026;25125;25240;25425;25589;29369;29397;294503;29616;311332;312279;361618;362931;366492;406162;445442;50662;59326;60628;81679;81687;83722;83785;84007;89805;89806;89808;94203;94268	33	340	289	17833	5.51001	0.0970588	11.921	1.12538e-13
Pattern5-7	biological_process	0045766 positive regulation of angiogenesis	24483;25026;25125;25240;25425;25589;29369;29397;294503;312279;361618;406162;445442;50662;59326;60628;81679;81687;83722;83785;84007;89805;89808;94203	24	340	171	17833	3.26025	0.0705882	11.653	9.18446e-12
Pattern5-7	biological_process	0045785 positive regulation of cell adhesion	114031;192248;24483;24770;25084;25353;25464;25589;290029;292594;294228;294503;312279;315191;445442;498335;54320;56083;81679;83785;84426;89808	22	340	393	17833	7.49285	0.0647059	5.41085	0.000208002
Pattern1-4	biological_process	0045786 negative regulation of cell cycle	100302465;114482;114592;117524;171576;25515;287634;292071;292206;292263;300057;314818;360243;360591;54237;54238;58919;84046	18	198	403	17833	4.47451	0.0909091	6.50363	7.3208e-05
Pattern1-4	biological_process	0045787 positive regulation of cell cycle	114592;24916;25203;292071;296368;301701;309523;311336;314818;361921;498709;54237;58919	13	198	345	17833	3.83054	0.0656566	4.75739	0.00766073
Pattern5-7	biological_process	0045807 positive regulation of endocytosis	24223;24770;24825;24854;25728;289211;295279;58812;60350;83785;84394	11	340	161	17833	3.06959	0.0323529	4.59085	0.00471917
Pattern5-7	biological_process	0045824 negative regulation of innate immune response	117033;24483;24973;294228;361241;502900	6	340	50	17833	0.953289	0.0176471	5.22605	0.00593974
Pattern5-7	biological_process	0045862 positive regulation of proteolysis	114555;24596;246273;24854;25125;25166;25425;25728;294503;299269;315191;54702;63865;83722;94268	15	340	348	17833	6.63489	0.0441176	3.31133	0.0320276
Pattern5-7	biological_process	0045906 negative regulation of vasoconstriction	171109;25026;58812;81686;89808	5	340	14	17833	0.266921	0.0147059	9.25318	0.00013389
Pattern1-4	biological_process	0045930 negative regulation of mitotic cell cycle	100302465;114592;171576;25515;287634;292071;292206;314818;360243;54237;58919	11	198	217	17833	2.40935	0.0555556	5.59946	0.00219639
Pattern1-4	biological_process	0045931 positive regulation of mitotic cell cycle	25203;292071;296368;301701;309523;311336;54237;58919	8	198	149	17833	1.65435	0.040404	4.98192	0.0130648
Pattern5-7	biological_process	0045936 negative regulation of phosphate metabolic process	171010;171109;171564;24484;246273;25112;25125;25369;25389;25485;25728;294235;29583;299626;305454;305472;312279;315191;60587;85496;89829;94268	22	340	609	17833	11.6111	0.0647059	3.13219	0.0348021
Pattern5-7	biological_process	0045937 positive regulation of phosphate metabolic process	113955;116744;24167;24182;24483;24484;245920;24596;24603;24770;24825;24854;24925;25026;25112;25125;25233;25464;25589;25667;25678;25696;25728;287561;287562;289211;29348;29369;29397;294075;294503;29583;29692;299626;301225;301227;308099;312279;314612;315711;366492;445442;58812;58868;59326;60628;81687;83501;83785;89806;89808;94268	52	340	1129	17833	21.5253	0.152941	6.85229	2.18565e-07
Pattern5-7	biological_process	0045940 positive regulation of steroid metabolic process	24483;252917;25728;78968;84426	5	340	31	17833	0.591039	0.0147059	5.79527	0.00480038
Pattern5-7	biological_process	0045953 negative regulation of natural killer cell mediated cytotoxicity	24483;24973;294228;361241;502900	5	340	17	17833	0.324118	0.0147059	8.29634	0.000324139
Pattern5-7	biological_process	0046545 development of primary female sexual characteristics	24167;25464;25589;29348;294643;311615;79252;81686;83785;84426	10	340	138	17833	2.63108	0.0294118	4.6046	0.0054123
Pattern1-4	biological_process	0046546 development of primary male sexual characteristics	114215;25146;289054;29578;29680;298441;360348;58919;685579	9	198	185	17833	2.05406	0.0454545	4.89894	0.011881
Pattern5-7	biological_process	0046660 female sex differentiation	24167;25464;25589;29348;294643;311615;79252;81686;83785;84426	10	340	155	17833	2.9552	0.0294118	4.15565	0.0114452
Pattern1-4	biological_process	0046661 male sex differentiation	114215;25146;289054;29578;29680;298441;360348;58919;685579	9	198	213	17833	2.36494	0.0454545	4.36472	0.027679
Pattern1-4	biological_process	0046677 response to antibiotic	116685;24440;25146;25515;25586;29237;29261;29473;29578;29680;360348;361921;54237;58919;64532;81780	16	198	493	17833	5.47378	0.0808081	4.58805	0.0075637
Pattern5-7	biological_process	0046683 response to organophosphorus	116744;192262;24517;24770;24825;25166;25240;25692;29172;303214;59326;78968;85496	13	340	192	17833	3.66063	0.0382353	4.95517	0.00169334
Pattern5-7	biological_process	0046849 bone remodeling	282836;29175;366492;50654;85496	5	340	47	17833	0.896092	0.0147059	4.38291	0.0235155
Pattern5-7	biological_process	0046878 positive regulation of saliva secretion	24925;25240	2	340	5	17833	0.0953289	0.00588235	6.22926	0.0360538
Pattern5-7	biological_process	0048002 antigen processing and presentation of peptide antigen	24223;24973;24974;289211;294228;295279;309607;360323;414783;414788;414792;50654	12	340	51	17833	0.972355	0.0352941	11.3073	1.87232e-08
Pattern5-7	biological_process	0048010 vascular endothelial growth factor receptor signaling pathway	24770;25589;83785;94203	4	340	24	17833	0.457579	0.0117647	5.29088	0.014047
Pattern5-7	biological_process	0048167 regulation of synaptic plasticity	24925;25369;25589;25692;25728;266711;289211;29366;362931;63865;79431;81687;83722	13	340	230	17833	4.38513	0.0382353	4.18066	0.00762768
Pattern5-7	biological_process	0048245 eosinophil chemotaxis	24770;287561;287562;29397;89808	5	340	18	17833	0.343184	0.0147059	8.02995	0.000428619
Pattern5-7	biological_process	0048247 lymphocyte chemotaxis	245920;24770;287561;287562;29397;309527;498335;89808	8	340	35	17833	0.667302	0.0235294	9.07187	1.12634e-05
Pattern1-4	biological_process	0048251 elastic fiber assembly	24582;25043;29158	3	198	10	17833	0.11103	0.0151515	8.72081	0.00861338
Pattern5-7	biological_process	0048260 positive regulation of receptor-mediated endocytosis	24223;24825;24854;58812;83785	5	340	55	17833	1.04862	0.0147059	3.90193	0.038636
Pattern1-4	biological_process	0048285 organelle fission	114482;114592;171304;171576;25203;25515;287634;289054;292071;292206;292263;293502;294074;294286;296368;301701;303575;304951;309098;311325;311336;315330;360243;498709;500545;64515;690393	27	198	321	17833	3.56407	0.136364	12.597	1.79042e-13
Pattern5-7	biological_process	0048319 axial mesoderm morphogenesis	294503;366492	2	340	5	17833	0.0953289	0.00588235	6.22926	0.0360538
Pattern5-7	biological_process	0048320 axial mesoderm formation	294503;366492	2	340	3	17833	0.0571973	0.00588235	8.20248	0.0145135
Pattern5-7	biological_process	0048468 cell development	100189544;114555;115769;116744;192110;24182;24596;24775;24854;25026;25233;25369;25464;25589;25667;25678;25696;25728;266714;282836;289211;29369;294503;29583;295929;29616;299737;299923;303313;305941;308868;312279;315711;361685;361882;362973;362993;366492;406162;501181;50662;59326;60628;60630;81682;81686;83785;84394;84426;89805;94268;94269	52	340	1696	17833	32.3356	0.152941	3.67037	0.00648038
Pattern1-4	biological_process	0048477 oogenesis	114215;25203;289054;292206;292263;619575	6	198	70	17833	0.777211	0.030303	5.96897	0.00746996
Pattern1-4	biological_process	0048513 animal organ development	114108;114215;114494;114523;116641;116777;117524;140588;191574;24440;24582;24627;24834;25043;25146;25203;25365;25586;25632;257649;287647;288057;289054;291023;291234;291445;291936;29261;29279;29332;293669;29578;29680;298441;300057;301562;303311;308212;314251;314416;314818;360243;360348;360962;362429;362733;363071;363088;364382;54237;56813;58919;58921;619575;64532;65205;685579;688698;691857;81633;8…	67	198	3351	17833	37.2062	0.338384	5.4504	4.15041e-05
Pattern5-7	biological_process	0048513 animal organ development	113955;114031;114496;116744;116808;117540;140860;171044;171341;192110;24182;24223;24483;24517;24596;246294;24770;24778;24825;24854;25026;25116;25125;25166;25240;25333;25353;25389;25425;25464;25472;25485;25585;25589;25667;25669;25678;25695;25696;25697;266714;282836;289211;29348;293618;29366;29369;29397;294228;294503;29583;295929;29616;298579;300682;301227;304407;305941;306071;307715;308868;309122;…	106	340	3351	17833	63.8894	0.311765	5.90259	1.27876e-06
Pattern5-7	biological_process	0048514 blood vessel morphogenesis	192248;24517;25026;25589;25728;287562;29369;29583;302642;311332;314148;366492;406162;445442;58812;59326;60628;64536;81686;83501;83785;89805;89806;89808;94203;94268	26	340	374	17833	7.1306	0.0764706	7.2105	9.22518e-07
Pattern5-7	biological_process	0048518 positive regulation of biological process	113955;114031;114496;114519;114555;116744;117033;117540;192110;192248;192262;24167;24182;24223;24314;24383;24483;24484;24517;245920;24596;24603;24620;246273;246294;24770;24825;24854;24925;24973;24974;25026;25084;25112;25125;25166;25197;25233;25240;252917;25353;25364;25369;25389;25425;25464;25585;25589;25667;25678;25692;25695;25696;25728;282836;287561;287562;289211;289388;290029;29175;292594;29267…	164	340	5697	17833	108.618	0.482353	6.50373	2.34466e-08
Pattern5-7	biological_process	0048519 negative regulation of biological process	113955;114031;114519;115769;116744;117024;117033;117540;140582;170520;171010;171048;171109;171411;171564;192110;192248;24167;24182;24223;24314;24383;24483;24484;24517;245920;24596;24603;24620;246273;246294;24770;24854;24925;24973;24974;25026;25084;25112;25125;25197;25233;25240;252917;25353;25364;25369;25389;25425;25464;25485;25585;25589;25669;25678;25692;25695;25696;25697;25728;25741;266711;26677…	151	340	5073	17833	96.7207	0.444118	6.58763	2.11227e-08
Pattern5-7	biological_process	0048522 positive regulation of cellular process	113955;114031;114496;114555;116744;117033;117540;192110;192248;24167;24182;24223;24314;24383;24483;24484;24517;245920;24596;24603;24620;246273;246294;24770;24825;24854;24925;25026;25084;25112;25125;25166;25197;25233;25240;252917;25353;25364;25369;25389;25425;25464;25585;25589;25667;25678;25695;25696;25728;282836;287561;287562;289211;289388;290029;29175;292594;29348;293624;29366;29369;29397;294075…	142	340	5131	17833	97.8265	0.417647	5.34291	7.89398e-06
Pattern5-7	biological_process	0048523 negative regulation of cellular process	113955;114031;114519;115769;116744;117024;117033;140582;170520;171010;171109;171411;171564;192110;192248;24167;24182;24223;24314;24383;24483;24484;24517;245920;24596;24603;24620;246273;246294;24770;24854;24974;25026;25084;25112;25125;25197;25233;25240;252917;25353;25364;25369;25389;25425;25464;25485;25585;25589;25678;25692;25695;25696;25697;25728;25741;266711;266776;282836;287562;289211;292594;29…	139	340	4604	17833	87.7788	0.408824	6.40872	6.65024e-08
Pattern5-7	biological_process	0048545 response to steroid hormone	171044;24182;24517;24770;25026;25240;252917;25333;25353;25464;25692;25697;304407;309122;78968;81503;81808;83785;89829	19	340	483	17833	9.20877	0.0558824	3.30268	0.0278874
Pattern5-7	biological_process	0048583 regulation of response to stimulus	113955;114031;114496;114555;116744;117033;117540;140582;170579;171048;171109;171564;192248;192262;24167;24182;24223;24483;24484;245920;24596;24620;246273;246294;24770;24825;24854;24925;24973;24974;25026;25084;25112;25125;25166;25197;25233;252917;25353;25369;25389;25425;25464;25589;25667;25678;25728;282836;287561;287562;287884;289211;289388;292594;292671;29348;293624;29366;29369;29397;294075;29422…	139	340	3721	17833	70.9438	0.408824	9.17058	3.33917e-14
Pattern5-7	biological_process	0048584 positive regulation of response to stimulus	113955;114496;114555;116744;117033;117540;192248;192262;24167;24182;24223;24483;24484;245920;24596;24620;246294;24770;24825;24854;24925;24973;24974;25084;25112;25125;25166;25233;25369;25389;25425;25464;25589;25667;25678;287561;287562;289211;289388;292671;293624;29369;29397;294075;294228;294257;294503;295279;295631;29583;29692;299626;301225;301227;301265;303214;303313;310694;311332;312279;313774;3…	91	340	2008	17833	38.2841	0.267647	9.13147	7.77416e-13
Pattern5-7	biological_process	0048585 negative regulation of response to stimulus	114031;116744;117033;140582;171048;171109;171564;24182;24483;24596;246294;24770;24854;24973;25026;25084;25197;252917;25353;25369;25389;25464;25589;25678;25728;282836;289211;292594;292671;29366;294075;294228;294235;294503;296102;300025;305454;305472;311332;312279;313774;315191;315711;315761;361241;366492;406162;445442;498335;502900;502988;58812;58868;60587;60630;63865;64534;65164;679921;81687;8350…	72	340	1592	17833	30.3527	0.211765	7.99764	5.25077e-10
Pattern1-4	biological_process	0048599 oocyte development	114215;25203;292206;292263	4	198	36	17833	0.399708	0.020202	5.73214	0.0278664
Pattern1-4	biological_process	0048608 reproductive structure development	114215;117524;140588;25146;289054;291023;29578;29680;298441;314818;360348;363071;58919;619575;685579	15	198	538	17833	5.97342	0.0757576	3.77117	0.0369401
Pattern5-7	biological_process	0048608 reproductive structure development	114031;114496;116808;171341;24483;24517;25026;25464;25589;25697;29348;29366;294503;311615;65164;79252;81686;83785;84426;89829	20	340	538	17833	10.2574	0.0588235	3.11872	0.036947
Pattern5-7	biological_process	0048646 anatomical structure formation involved in morphogenesis	171109;192248;24517;25026;25166;25589;282836;287562;293618;29369;294503;29583;295929;29616;302642;307715;311332;314148;361618;366492;406162;445442;54320;56083;58812;58868;59326;60587;60628;64536;64865;65164;79252;81686;81687;83785;84394;84426;89805;89808;94203;94268	42	340	879	17833	16.7588	0.123529	6.38458	2.22333e-06
Pattern5-7	biological_process	0048660 regulation of smooth muscle cell proliferation	192248;24484;24603;445442;56083;58812;81686;81687;83785;84007;89808	11	340	165	17833	3.14585	0.0323529	4.49176	0.00558592
Pattern5-7	biological_process	0048661 positive regulation of smooth muscle cell proliferation	192248;445442;56083;81686;81687;83785;84007;89808	8	340	106	17833	2.02097	0.0235294	4.25905	0.0134248
Pattern5-7	biological_process	0048666 neuron development	100189544;24596;24854;25026;25369;25589;25678;25696;25728;266714;282836;289211;29616;299737;303313;308868;315711;361685;361882;362993;501181;50662;60628;60630;81682;81686;83785;84394;94268;94269	30	340	852	17833	16.244	0.0882353	3.53136	0.0132219
Pattern5-7	biological_process	0048699 generation of neurons	100189544;116744;24182;24223;24596;24825;24854;24974;25026;25125;25353;25369;25585;25589;25678;25696;25728;266711;266714;282836;289211;29366;296102;29616;299737;303313;306825;307715;308868;311332;315711;316527;361685;361882;362993;365396;366492;501181;50662;58868;60628;60630;79252;81682;81686;81808;83501;83722;83785;84394;84426;89808;94268;94269	54	340	1646	17833	31.3823	0.158824	4.27862	0.00118847
Pattern5-7	biological_process	0048729 tissue morphogenesis	117033;24596;25026;25333;25425;25589;25678;25697;282836;29348;29397;294503;295929;306071;311332;316527;366492;406162;50662;54320;56083;58868;60628;64826;64865;81686;83785;84426;89829;94203	30	340	612	17833	11.6683	0.0882353	5.51381	7.85061e-05
Pattern5-7	biological_process	0048730 epidermis morphogenesis	24596;25697;29348;316527;50662;64826	6	340	36	17833	0.686368	0.0176471	6.48216	0.00119348
Pattern1-4	biological_process	0048731 system development	114108;114215;114494;114523;116641;116685;116777;117243;117524;140588;191574;24440;24582;24627;24834;24916;25043;25146;25203;25365;25586;25632;257649;287647;288057;289054;291023;291234;291445;291936;29237;29261;29279;29332;293669;294074;29578;29680;29686;298441;300057;301562;303311;308212;309523;314251;314416;314818;360243;360348;360962;361921;362429;362733;363071;363088;364382;498072;54237;54238…	80	198	4465	17833	49.5749	0.40404	5.0187	0.000134416
Pattern5-7	biological_process	0048731 system development	100189544;113955;114031;114496;116744;116808;117540;140860;171044;171341;192110;192248;192262;192348;24182;24223;24483;24517;24596;246294;24770;24778;24825;24854;24973;24974;25026;25116;25125;25166;25233;25240;25333;25353;25369;25389;25425;25464;25472;25485;25585;25589;25655;25667;25669;25678;25695;25696;25697;25728;266711;266714;282836;287562;289211;29348;293618;29366;29369;29397;294228;294503;2…	142	340	4465	17833	85.1287	0.417647	7.1879	1.23493e-09
Pattern5-7	biological_process	0048754 branching morphogenesis of an epithelial tube	25333;25425;25589;25678;25697;29397;311332;366492;406162;60628;83785;84426;94203	13	340	164	17833	3.12679	0.0382353	5.66348	0.000410256
Pattern5-7	biological_process	0048771 tissue remodeling	282836;29175;311332;366492;50654;56083;81686;81687;83785;85496	10	340	122	17833	2.32602	0.0294118	5.09767	0.00225028
Pattern5-7	biological_process	0048812 neuron projection morphogenesis	100189544;24596;24854;25369;25589;25678;25696;29616;315711;361685;361882;60628;60630;81682;83785;84394;94268;94269	18	340	470	17833	8.96092	0.0529412	3.0897	0.0404312
Pattern1-4	biological_process	0048856 anatomical structure development	114108;114215;114482;114494;114523;114592;116641;116685;116777;117243;117524;140588;191574;24440;24582;24627;24834;24840;24916;25043;25123;25146;25203;25345;25365;25586;25632;257649;287647;288057;289054;291023;291234;291445;291936;292206;292263;29237;29261;29279;29332;293669;294074;29578;29680;29686;297109;298429;298441;300057;301562;303311;303730;308212;309523;314251;314416;314818;360243;360348;…	91	198	5254	17833	58.3352	0.459596	5.12054	7.3208e-05
Pattern5-7	biological_process	0048856 anatomical structure development	100189544;113955;114031;114496;114555;115769;116744;116808;117033;117540;140860;171044;171109;171341;192110;192248;192262;192348;24167;24182;24223;24383;24483;24517;24596;246294;24770;24775;24778;24825;24854;24973;24974;25026;25116;25125;25166;25233;25240;252917;25333;25353;25369;25389;25425;25464;25472;25485;25585;25589;25655;25667;25669;25678;25695;25696;25697;25728;266711;266714;282836;287562;…	156	340	5254	17833	100.172	0.458824	6.70564	9.83679e-09
Pattern5-7	biological_process	0048858 cell projection morphogenesis	100189544;24596;24854;25369;25589;25678;25696;29616;315711;361685;361882;60628;60630;81682;83785;84394;94268;94269	18	340	479	17833	9.13251	0.0529412	3.00321	0.0477476
Pattern5-7	biological_process	0048869 cellular developmental process	100189544;113955;114031;114555;115769;116744;117540;171341;171411;192110;192248;192262;192348;24167;24182;24223;24483;24484;24517;24596;24770;24775;24825;24854;24925;24974;25026;25125;25166;25233;252917;25333;25353;25369;25389;25464;25585;25589;25667;25678;25695;25696;25697;25728;266711;266714;282836;289211;289443;29366;29369;294075;294503;295631;29583;295929;296102;29616;298579;299737;299923;301…	112	340	3649	17833	69.571	0.329412	5.75876	2.09786e-06
Pattern5-7	biological_process	0048870 cell motility	116744;117033;192248;245920;24770;25353;25464;25560;25589;25678;25692;282836;287561;287562;29397;294503;29583;306071;309527;314148;315711;316521;362993;366492;445442;498335;54320;60628;81503;81679;81686;81687;81808;83501;83785;84007;84394;89808;94268	39	340	912	17833	17.388	0.114706	5.37202	6.96037e-05
Pattern5-7	biological_process	0048871 multicellular organismal homeostasis	171564;24925;25125;25240;252917;25425;25589;29175;29348;300682;304407;50654;83725;83785	14	340	291	17833	5.54814	0.0411765	3.65274	0.0187975
Pattern5-7	biological_process	0048875 chemical homeostasis within a tissue	25425;25589;29348;83785	4	340	16	17833	0.305052	0.0117647	6.75747	0.00360153
Pattern5-7	biological_process	0048878 chemical homeostasis	116744;24167;24182;24223;24483;245920;24596;24770;24825;24925;25026;25056;25125;25240;252917;25425;25464;25589;25637;25728;287562;29348;294559;300682;304407;306825;313210;313725;361618;498335;499991;502988;56083;689377;79131;81503;83725;83785;84007;85496	40	340	1108	17833	21.1249	0.117647	4.28144	0.00158996
Pattern1-4	biological_process	0050000 chromosome localization	25203;257649;292071;293502;294074;294286;301701;304951;500545	9	198	80	17833	0.888241	0.0454545	8.67438	3.37918e-05
Pattern5-7	biological_process	0050678 regulation of epithelial cell proliferation	117033;171564;192248;24483;24596;24620;24770;25125;252917;25589;25697;25728;29348;29369;29397;294503;29616;311332;445442;58812;65164;83785;94203	23	340	363	17833	6.92088	0.0676471	6.2347	2.23669e-05
Pattern5-7	biological_process	0050679 positive regulation of epithelial cell proliferation	117033;192248;24483;24620;24770;25125;25589;29348;29397;294503;58812;65164;83785;94203	14	340	201	17833	3.83222	0.0411765	5.27388	0.000755066
Pattern5-7	biological_process	0050707 regulation of cytokine secretion	114555;117033;24182;24383;25084;25166;293135;294075;303214;315191;60350;89808	12	340	189	17833	3.60343	0.0352941	4.48978	0.0049063
Pattern5-7	biological_process	0050708 regulation of protein secretion	114555;117033;24182;24383;24925;25084;25166;252917;25369;25741;293135;294075;294228;303214;313774;315191;60350;64534;78968;89808	20	340	451	17833	8.59867	0.0588235	3.97622	0.00694854
Pattern5-7	biological_process	0050715 positive regulation of cytokine secretion	114555;117033;24182;24383;25084;25166;303214;60350	8	340	131	17833	2.49762	0.0235294	3.52823	0.0373368
Pattern5-7	biological_process	0050727 regulation of inflammatory response	114555;25166;25369;25728;289211;294075;294235;295279;313774;315711;360551;362050;50654;56083;89808;89829	16	340	319	17833	6.08198	0.0470588	4.09722	0.00694763
Pattern5-7	biological_process	0050767 regulation of neurogenesis	116744;24223;24596;24825;24974;25125;25353;25585;25589;25696;25728;266711;29366;296102;303313;306825;311332;315711;361685;365396;58868;60628;79252;81808;83501;83722;83785;84394;89808;94268	30	340	905	17833	17.2545	0.0882353	3.17967	0.0272638
Pattern5-7	biological_process	0050768 negative regulation of neurogenesis	116744;24223;24596;24974;25125;25353;25585;25728;306825;315711;361685;81808;83722;94268	14	340	322	17833	6.13918	0.0411765	3.23249	0.0374894
Pattern5-7	biological_process	0050776 regulation of immune response	117033;117540;192262;24223;24483;24620;24973;24974;25084;252917;25425;289211;292594;292671;293624;294228;294257;295279;304966;315711;361241;362050;362634;502900;502902;60350;81686;84007;85424	29	340	698	17833	13.3079	0.0852941	4.43061	0.00156515
Pattern5-7	biological_process	0050778 positive regulation of immune response	117033;117540;192262;24223;24620;24973;24974;25084;289211;292671;293624;294228;294257;295279;315711;362050;362634;502902;60350;81686;84007	21	340	479	17833	9.13251	0.0617647	4.01924	0.00602266
Pattern5-7	biological_process	0050789 regulation of biological process	100360066;113955;114031;114496;114519;114555;115769;116695;116744;117024;117033;117540;117582;140582;140722;140866;170520;170579;171010;171044;171048;171081;171109;171411;171564;192110;192248;192262;24167;24182;24223;24314;24383;24483;24484;24517;245920;245953;24596;24603;24620;246273;246294;24770;24825;24854;24925;24973;24974;25026;25056;25084;25112;25116;25125;25166;25197;25233;25240;252917;253…	260	340	11862	17833	226.158	0.764706	3.92648	0.000796215
Pattern5-7	biological_process	0050790 regulation of catalytic activity	100360066;114555;116744;117540;171010;171109;24167;24182;24314;24383;24483;24484;24596;246273;24770;24825;24854;24925;25112;25125;25166;25233;25240;25369;25425;25464;25485;25589;25678;25696;25728;266776;282838;287561;287562;292894;29366;29369;29397;294503;295037;29583;299269;299626;304645;305454;305472;312279;314612;315191;316521;319110;361241;366492;445442;498335;502988;54702;59326;60587;63865;8…	68	340	2158	17833	41.1439	0.2	4.50885	0.000451801
Pattern5-7	biological_process	0050793 regulation of developmental process	114031;115769;116744;117033;171411;171564;24182;24223;24483;24484;24517;245920;24596;24620;246273;24770;24825;24854;24925;24973;24974;25026;25056;25084;25125;25197;25240;252917;25333;25353;25364;25425;25464;25585;25589;25669;25695;25696;25728;266711;282836;287561;287562;290029;292594;29348;293493;29366;29369;29397;294503;296102;29616;297077;298693;299356;299737;303214;303313;306792;306825;311332;…	104	340	2579	17833	49.1706	0.305882	8.53588	6.81411e-12
Pattern5-7	biological_process	0050794 regulation of cellular process	100360066;113955;114031;114496;114519;114555;115769;116744;117024;117033;117540;117582;140582;140722;140866;170520;170579;171010;171044;171048;171081;171109;171411;171564;192110;192248;24167;24182;24223;24314;24383;24483;24484;24517;245920;24596;24603;24620;246273;246294;24770;24825;24854;24925;24974;25026;25056;25084;25112;25116;25125;25166;25197;25233;25240;252917;25353;25364;25369;25389;25425;…	239	340	11296	17833	215.367	0.702941	2.68547	0.038636
Pattern5-7	biological_process	0050801 ion homeostasis	116744;24167;24182;24223;245920;24596;24770;24825;24925;25026;25589;25637;25728;287562;313210;313725;361618;498335;499991;56083;689377;79131;81503;83725;84007;85496	26	340	768	17833	14.6425	0.0764706	3.06338	0.0360538
Pattern5-7	biological_process	0050818 regulation of coagulation	171048;25728;29366;362248;445442;54320	6	340	82	17833	1.56339	0.0176471	3.59075	0.0456783
Pattern5-7	biological_process	0050878 regulation of body fluid levels	171048;24925;25026;25240;25369;25678;25728;29366;300682;304091;304407;315191;362248;445442;54320;58812;83725;83785;89808	19	340	378	17833	7.20686	0.0558824	4.48308	0.00242619
Pattern5-7	biological_process	0050880 regulation of blood vessel size	171109;24182;24603;24925;25026;25364;25369;25464;25589;25728;29616;58812;81686;89808	14	340	175	17833	3.33651	0.0411765	5.92328	0.000202559
Pattern5-7	biological_process	0050896 response to stimulus	113955;114031;114519;114555;115769;116744;117024;117033;117540;117582;140722;140866;170520;170579;170943;171044;171048;171081;171341;192248;192262;24167;24182;24223;24314;24383;24483;24484;24517;24575;245920;24596;24603;24620;246208;246273;246294;24770;24778;24825;24854;24925;24973;24974;24994;25026;25056;25084;25112;25116;25125;25166;25197;25211;25233;25240;252917;25333;25353;25364;25369;25389;2…	221	340	8728	17833	166.406	0.65	5.97998	1.15559e-07
Pattern5-7	biological_process	0050900 leukocyte migration	245920;24770;25353;25464;287561;287562;29397;29583;309527;498335;81503;81687;83785;84007;89808	15	340	189	17833	3.60343	0.0441176	6.09393	0.000113585
Pattern5-7	biological_process	0050920 regulation of chemotaxis	116744;192248;245920;24770;25197;25233;25589;287561;29369;301265;315711;445442;498335;60628;63865;81503;83785;84007;89805;89808;94203	21	340	210	17833	4.00381	0.0617647	8.6269	6.35063e-08
Pattern5-7	biological_process	0050921 positive regulation of chemotaxis	116744;192248;245920;24770;25233;25589;287561;29369;301265;445442;498335;63865;81503;83785;84007;89808;94203	17	340	140	17833	2.66921	0.05	8.89116	1.32384e-07
Pattern5-7	biological_process	0050922 negative regulation of chemotaxis	24770;25197;315711;445442;498335;89805	6	340	52	17833	0.99142	0.0176471	5.08613	0.00703744
Pattern5-7	biological_process	0050926 regulation of positive chemotaxis	192248;25233;25589;83785;89805;94203	6	340	29	17833	0.552908	0.0176471	7.40218	0.000386319
Pattern5-7	biological_process	0050927 positive regulation of positive chemotaxis	192248;25233;25589;83785;94203	5	340	28	17833	0.533842	0.0147059	6.17642	0.00312031
Pattern5-7	biological_process	0051046 regulation of secretion	114555;117033;24182;24383;24484;24925;25084;25166;25240;252917;25353;25369;25741;293135;294075;294228;295631;303214;313774;315191;50662;54309;58812;60350;64534;78968;89808;94269	28	340	864	17833	16.4728	0.0823529	2.93962	0.043206
Pattern5-7	biological_process	0051049 regulation of transport	100360066;114555;116695;117033;192248;24167;24182;24223;24383;24484;245920;245953;24596;246273;24770;24825;24854;24925;25084;25166;25233;25240;252917;25353;25364;25369;25464;25472;25728;25741;289211;29175;293135;29366;294075;294228;294235;295279;295631;29712;29713;299569;303214;304645;304805;306071;308099;308868;313210;313774;313860;315191;361618;362384;445442;50654;50662;54309;58812;59326;60350;…	77	340	1962	17833	37.4071	0.226471	6.92818	4.48836e-08
Pattern5-7	biological_process	0051050 positive regulation of transport	114555;117033;24167;24182;24223;24383;245920;24770;24825;24854;24925;25084;25166;25233;25240;25353;25364;25369;25728;289211;29175;294228;295279;295631;29712;303214;304805;308868;313210;313774;361618;50654;50662;58812;59326;60350;60628;81503;81679;83501;83725;83785;84394	43	340	1110	17833	21.163	0.126471	4.94911	0.000215594
Pattern1-4	biological_process	0051052 regulation of DNA metabolic process	100310874;114482;114592;288003;292071;29578;314818;316129;364382;54237;58921;680663;690585	13	198	421	17833	4.67437	0.0656566	3.91883	0.0336102
Pattern5-7	biological_process	0051093 negative regulation of developmental process	114031;115769;116744;171411;171564;24223;245920;24596;24620;246273;24770;24925;24974;25084;25125;25353;25585;25669;25728;292594;293493;294503;29616;297077;306792;306825;311332;315191;315711;361685;362634;362931;366492;406162;445442;50662;59326;63865;679921;81808;83722;83785;84426;85496;89805;89806;94268	47	340	998	17833	19.0276	0.138235	6.66362	6.07957e-07
Pattern5-7	biological_process	0051094 positive regulation of developmental process	116744;24182;24483;24484;24517;24596;24825;24854;24925;24973;25026;25084;25125;25240;25364;25425;25589;25695;25696;25728;282836;290029;292594;29348;29366;29369;29397;294503;296102;298693;303214;303313;312279;313860;315711;316521;361618;362931;406162;445442;50662;54320;58868;59326;60628;79252;81503;81679;81687;83722;83785;84007;84394;84426;89805;89808;89829;94203	58	340	1472	17833	28.0648	0.170588	5.95629	4.34522e-06
Pattern5-7	biological_process	0051128 regulation of cellular component organization	100360066;114496;116744;192248;24223;24483;24484;245920;24596;246294;24770;24825;24854;24925;24974;25084;25197;25233;25240;25353;25364;25464;25589;25678;25696;25697;25728;266711;287561;287562;289211;29175;29366;29397;293997;294235;295279;29583;297339;299356;299569;302656;303313;304645;304805;306071;306825;312279;315191;315711;316521;361685;362050;362931;362973;362993;365396;366492;498335;502988;5…	83	340	2505	17833	47.7598	0.244118	5.55322	9.29245e-06
Pattern5-7	biological_process	0051130 positive regulation of cellular component organization	114496;116744;24223;24483;24484;24596;246294;24770;24825;24854;25084;25233;25240;25364;25464;25589;25696;25728;289211;29175;29366;29397;295279;297339;299569;302656;303313;304805;306071;312279;315711;316521;362050;362931;498335;54320;58812;58868;59326;60350;60628;78968;79252;81687;83785;84394;84426;89808	48	340	1306	17833	24.8999	0.141176	4.8551	0.000239525
Pattern5-7	biological_process	0051173 positive regulation of nitrogen compound metabolic process	113955;114031;114555;116744;117033;117540;192110;192248;24182;24483;24484;24517;245920;24596;24603;246273;24770;24825;24854;24925;25026;25112;25125;25166;25233;252917;25353;25389;25425;25464;25589;25667;25678;25695;25696;25728;287561;287562;289211;29348;293624;29369;29397;294075;294235;294503;29583;296102;29692;299269;299569;299626;301225;301227;303214;306825;307715;308099;311615;312279;314612;31…	92	340	3006	17833	57.3117	0.270588	5.07358	4.62532e-05
Pattern5-7	biological_process	0051174 regulation of phosphorus metabolic process	113955;116744;171010;171109;171564;24167;24182;24483;24484;245920;24596;24603;246273;24770;24825;24854;24925;25026;25112;25116;25125;25233;25369;25389;25464;25485;25589;25667;25678;25696;25728;287561;287562;289211;29348;29369;29397;294075;294235;294503;29583;29692;299569;299626;301225;301227;305454;305472;308099;312279;314612;315191;315711;366492;445442;502988;58812;58868;59326;60587;60628;79131;…	70	340	1775	17833	33.8418	0.205882	6.61326	2.14306e-07
Pattern5-7	biological_process	0051179 localization	100360066;114511;115769;116695;116744;117024;117033;117540;140860;170520;170943;192248;192348;24182;24223;24546;245920;245953;245955;24596;246294;24770;24778;24825;24854;24925;25026;25125;25166;25233;25240;25353;25364;25464;25472;25485;25560;25589;25655;25669;25678;25692;25696;25728;266714;282836;282838;287561;287562;289175;289211;289443;290029;29172;29348;29366;29397;294075;294235;294503;295279;…	130	340	4631	17833	88.2936	0.382353	5.20833	1.58819e-05
Pattern5-7	biological_process	0051222 positive regulation of protein transport	114555;117033;24182;24383;24770;24925;25084;25166;25233;25369;29175;294228;303214;304805;308868;313774;59326;60350;81679	19	340	492	17833	9.38036	0.0558824	3.21582	0.0326525
Pattern5-7	biological_process	0051223 regulation of protein transport	114555;117033;24182;24383;24770;24925;25084;25166;25233;252917;25369;25741;29175;293135;294075;294228;299569;303214;304805;306071;308099;308868;313774;313860;315191;59326;60350;64534;78968;81679;89808	31	340	751	17833	14.3184	0.0911765	4.5478	0.00105658
Pattern1-4	biological_process	0051225 spindle assembly	114482;114592;171304;289054;292263;294286;309098;64515	8	198	82	17833	0.910447	0.040404	7.48867	0.000310117
Pattern5-7	biological_process	0051234 establishment of localization	100360066;114511;115769;116695;117024;117033;117540;140860;170520;170943;192348;24182;24223;24546;245953;245955;24596;246294;24778;24825;24854;25026;25125;25166;25233;25240;25364;25472;25485;25560;25655;25678;25696;25728;266714;282838;287562;289175;289211;289443;290029;29172;29348;29366;294075;294235;295279;295629;295631;29583;29692;29712;29713;298579;299356;300682;300713;301227;303638;303787;304…	95	340	3552	17833	67.7216	0.279412	3.73986	0.00371857
Pattern5-7	biological_process	0051239 regulation of multicellular organismal process	113955;114031;114555;115769;116744;117033;171048;171109;171411;171564;24182;24223;24383;24483;245920;24596;24620;246294;24770;24825;24854;24925;24973;24974;25026;25056;25084;25125;25166;25240;25333;25353;25364;25369;25425;25464;25585;25589;25669;25692;25695;25696;25728;266711;282836;289211;290029;292594;293135;29348;293624;29366;29369;29397;294075;294228;294503;295929;296102;29616;297077;29712;29…	120	340	2979	17833	56.7969	0.352941	9.27756	4.30498e-14
Pattern5-7	biological_process	0051240 positive regulation of multicellular organismal process	114555;116744;117033;24182;24223;24383;24483;24596;246294;24770;24825;24854;24925;24973;25026;25084;25125;25166;25240;25353;25364;25369;25425;25464;25589;25692;25695;25696;25728;282836;290029;292594;29348;293624;29366;29369;29397;294228;294503;296102;298693;303214;303313;304966;312279;313860;315711;316521;361618;362050;362931;406162;445442;50662;54320;58812;58868;59326;60350;60628;63865;79252;815…	74	340	1770	17833	33.7464	0.217647	7.37152	7.42359e-09
Pattern5-7	biological_process	0051241 negative regulation of multicellular organismal process	113955;114031;115769;116744;171048;171109;171411;171564;24182;24223;245920;24596;24620;24770;24925;24974;25026;25084;25125;25353;25585;25669;25728;289211;292594;293135;29366;294075;294503;29616;297077;306825;311332;315191;315711;361685;362248;362634;362931;366492;445442;498335;50662;58812;63865;66023;679921;81679;81686;81808;83722;83785;84426;85496;89805;89806;89808;94268	58	340	1213	17833	23.1268	0.170588	7.58401	8.60542e-09
Pattern5-7	biological_process	0051246 regulation of protein metabolic process	113955;114555;116744;171010;171109;171564;24182;24383;24483;24484;24596;246273;24770;24825;24854;25112;25125;25166;25233;25240;25369;25389;25425;25464;25589;25667;25678;25692;25696;25728;266776;287561;287562;289211;29348;29366;29369;29397;294075;294235;294503;29583;29692;298693;299269;299569;299626;301073;301225;301227;305454;306825;308099;312279;314612;315191;315711;316521;319110;361241;362931;3…	83	340	2725	17833	51.9542	0.244118	4.72464	0.00018414
Pattern5-7	biological_process	0051247 positive regulation of protein metabolic process	113955;114555;116744;24182;24483;24484;24596;246273;24770;24825;24854;25112;25125;25166;25233;25425;25464;25589;25667;25678;25696;25728;287561;287562;289211;29348;29369;29397;294075;294235;294503;29583;29692;299269;299569;299626;301225;301227;306825;308099;312279;314612;315191;315711;366492;445442;54702;58868;59326;60628;63865;78968;81687;83501;83722;83725;83785;89806;89808;94268	60	340	1634	17833	31.1535	0.176471	5.4749	2.26714e-05
Pattern5-7	biological_process	0051248 negative regulation of protein metabolic process	171010;171109;171564;24383;24484;246273;24854;25112;25125;25233;25240;25369;25389;25692;25728;266776;29366;29583;298693;299626;301073;305454;312279;315191;316521;319110;361241;362931;445442;502988;60587;81687;83785;85496;89829;94268	36	340	1119	17833	21.3346	0.105882	3.31125	0.0189899
Pattern5-7	biological_process	0051270 regulation of cellular component movement	113955;116744;117033;170520;171564;192248;24483;24484;245920;24770;24825;24925;25125;25233;25240;25425;25464;25589;25728;287561;287562;29348;29369;29397;294503;29583;29616;29712;301265;311332;312279;315191;315711;316521;362931;362993;366492;445442;498335;54320;59326;60628;63865;81503;81679;81686;81687;83722;83785;84007;84426;89805;89806;89808;94203;94268	56	340	970	17833	18.4938	0.164706	9.05529	2.63001e-11
Pattern5-7	biological_process	0051271 negative regulation of cellular component movement	170520;171564;24484;24770;25125;25728;294503;29616;311332;312279;315191;315711;362931;445442;498335;81679;84426;89805;89806;89808	20	340	304	17833	5.796	0.0588235	6.00825	5.88985e-05
Pattern5-7	biological_process	0051272 positive regulation of cellular component movement	113955;116744;192248;24483;245920;24770;24825;25233;25240;25425;25464;25589;287561;287562;29348;29369;29397;29583;301265;312279;315191;315711;316521;445442;498335;54320;59326;60628;63865;81503;81686;81687;83722;83785;84007;89808;94203	37	340	542	17833	10.3337	0.108824	8.50563	2.76269e-09
Pattern1-4	biological_process	0051276 chromosome organization	114482;114494;114592;171576;24840;25203;25345;25515;292071;292206;293502;294074;294286;29578;298429;298441;298850;300057;301701;303175;303575;304951;307805;311325;311336;315330;316129;316602;360243;364382;498072;500545;54237;64515;689399;690393;691488	37	198	976	17833	10.8365	0.186869	8.22024	1.26036e-08
Pattern1-4	biological_process	0051293 establishment of spindle localization	298850;301701;311336;680531	4	198	36	17833	0.399708	0.020202	5.73214	0.0278664
Pattern1-4	biological_process	0051301 cell division	114592;117524;25203;25515;289054;292071;29332;293733;294074;294286;295661;297594;298850;303135;303575;304951;305984;306575;307805;311325;311336;360243;361921;498709;500545;54237;58919;64515;680531;689399	30	198	318	17833	3.53076	0.151515	14.2931	1.75238e-16
Pattern1-4	biological_process	0051302 regulation of cell division	114592;25515;289054;303575;308761;309523;314818;361921	8	198	147	17833	1.63214	0.040404	5.03297	0.0123316
Pattern1-4	biological_process	0051303 establishment of chromosome localization	25203;257649;292071;293502;294074;294286;301701;304951;500545	9	198	79	17833	0.877138	0.0454545	8.74081	3.09823e-05
Pattern1-4	biological_process	0051307 meiotic chromosome separation	287634;315330;360243	3	198	19	17833	0.210957	0.0151515	6.10945	0.0406236
Pattern1-4	biological_process	0051310 metaphase plate congression	25203;257649;292071;293502;294074;294286;301701;304951;500545	9	198	56	17833	0.621769	0.0454545	10.7012	2.10693e-06
Pattern1-4	biological_process	0051315 attachment of mitotic spindle microtubules to kinetochore	292071;301701;304951	3	198	11	17833	0.122133	0.0151515	8.28324	0.0112127
Pattern1-4	biological_process	0051321 meiotic cell cycle	171576;25515;287634;289054;291234;292206;292263;304951;309098;315330;360243;498709;690393	13	198	212	17833	2.35384	0.0656566	7.01963	8.69606e-05
Pattern5-7	biological_process	0051336 regulation of hydrolase activity	100360066;114555;116744;117540;171010;24167;24182;24383;24484;24596;24770;24925;25125;25166;25233;25240;25369;25425;25464;25485;266776;282838;287561;287562;29366;29397;294503;29583;299269;304645;312279;315191;316521;361241;366492;445442;498335;54702;59326;63865;81687;83785;84426;89808;94268	45	340	1203	17833	22.9361	0.132353	4.81677	0.000292258
Pattern5-7	biological_process	0051345 positive regulation of hydrolase activity	100360066;114555;116744;117540;24167;24182;24596;24770;24925;25125;25166;25233;25425;25464;282838;287561;287562;29397;294503;299269;304645;312279;315191;366492;498335;54702;59326;63865;83785;84426;89808;94268	32	340	667	17833	12.7169	0.0941176	5.56459	5.94194e-05
Pattern1-4	biological_process	0051382 kinetochore assembly	298850;307805;689399	3	198	9	17833	0.0999271	0.0151515	9.22761	0.00658045
Pattern1-4	biological_process	0051383 kinetochore organization	292071;298850;301701;304951;307805;689399	6	198	14	17833	0.155442	0.030303	14.9125	1.06214e-06
Pattern5-7	biological_process	0051384 response to glucocorticoid	171044;24182;24517;24770;25026;25240;25333;25464;25692;25697;309122;81503;83785;89829	14	340	289	17833	5.51001	0.0411765	3.68169	0.0179
Pattern1-4	biological_process	0051412 response to corticosterone	116685;29680;360348;58919	4	198	45	17833	0.499636	0.020202	4.98595	0.0487273
Pattern5-7	biological_process	0051591 response to cAMP	192262;24517;24825;25240;25692;29172;59326;78968;85496	9	340	151	17833	2.87893	0.0264706	3.65785	0.0282932
Pattern1-4	biological_process	0051592 response to calcium ion	288057;29237;360348;361921;58919;66016;81639;83718	8	198	161	17833	1.78758	0.040404	4.69363	0.0207409
Pattern5-7	biological_process	0051607 defense response to virus	117540;24575;245920;25472;25560;286918;293618;293624;294091;298693;360733;361673	12	340	147	17833	2.80267	0.0352941	5.56982	0.000598662
Pattern1-4	biological_process	0051640 organelle localization	114523;25203;257649;289054;292071;293502;294074;294286;297428;298850;301701;304951;311336;360962;500545;60567;680531	17	198	483	17833	5.36275	0.0858586	5.12308	0.00203553
Pattern1-4	biological_process	0051653 spindle localization	289054;298850;301701;311336;680531	5	198	41	17833	0.455223	0.0252525	6.78129	0.00541486
Pattern1-4	biological_process	0051656 establishment of organelle localization	114523;25203;257649;292071;293502;294074;294286;297428;298850;301701;304951;311336;360962;500545;60567;680531	16	198	364	17833	4.0415	0.0808081	6.04361	0.00028875
Pattern5-7	biological_process	0051674 localization of cell	116744;117033;192248;245920;24770;25353;25464;25560;25589;25678;25692;282836;287561;287562;29397;294503;29583;306071;309527;314148;315711;316521;362993;366492;445442;498335;54320;60628;81503;81679;81686;81687;81808;83501;83785;84007;84394;89808;94268	39	340	912	17833	17.388	0.114706	5.37202	6.96037e-05
Pattern5-7	biological_process	0051704 multi-organism process	114031;114496;116808;117033;117540;171044;171048;171081;171341;24167;24223;24383;24483;24484;24517;24575;245920;24596;24620;246294;24770;24775;24778;24854;25026;25084;25125;25166;25211;25240;252917;25425;25464;25472;25560;25637;25678;25696;25697;25728;286918;287562;289211;293618;293624;29366;294091;294228;294235;294257;294503;295037;295279;298693;299269;301227;304407;304966;313210;315191;316521;3…	81	340	2041	17833	38.9133	0.238235	7.23866	9.1288e-09
Pattern5-7	biological_process	0051707 response to other organism	117033;117540;171081;171341;24223;24383;24484;24517;24575;245920;24596;24620;246294;24770;24854;25026;25084;25166;25211;252917;25464;25472;25560;25637;25696;286918;287562;289211;293618;293624;294091;294228;294235;294257;295037;295279;298693;299269;301227;304966;313210;316521;360733;361241;361673;361685;362931;366492;498335;60350;81503;81687;89829	53	340	904	17833	17.2355	0.155882	8.927	6.63398e-11
Pattern5-7	biological_process	0051716 cellular response to stimulus	113955;114031;114519;114555;115769;116744;117540;117582;140722;140866;170520;170579;171044;171048;171081;171341;192248;24167;24182;24223;24314;24383;24483;24484;24517;245920;24596;24603;24620;246208;246273;246294;24770;24778;24825;24854;24925;25026;25084;25112;25116;25125;25166;25233;25240;252917;25353;25364;25369;25389;25425;25464;25560;25585;25589;25637;25667;25669;25678;25692;25696;25697;25728…	176	340	7166	17833	136.625	0.517647	4.39754	0.000239112
Pattern1-4	biological_process	0051726 regulation of cell cycle	100302465;114482;114494;114592;117524;171304;171576;24916;25203;25515;257649;287634;289054;291023;291234;292071;292206;292263;294790;296368;300057;301701;308761;309523;311325;311336;314818;360243;360591;360962;361921;498709;54237;54238;58919;58921;64515;84046	38	198	978	17833	10.8587	0.191919	8.51923	3.84495e-09
Pattern1-4	biological_process	0051782 negative regulation of cell division	114592;289054;314818	3	198	16	17833	0.177648	0.0151515	6.73656	0.0280981
Pattern1-4	biological_process	0051783 regulation of nuclear division	114482;171304;171576;25203;25515;291234;292071;292206;292263;296368;301701;309523;311336;360962;64515	15	198	186	17833	2.06516	0.0757576	9.09857	5.80443e-07
Pattern5-7	biological_process	0051928 positive regulation of calcium ion transport	24167;245920;24770;24925;361618;59326;60628;83725	8	340	131	17833	2.49762	0.0235294	3.52823	0.0373368
Pattern5-7	biological_process	0051960 regulation of nervous system development	116744;24223;24596;24825;24974;25125;25353;25364;25585;25589;25669;25696;25728;266711;29366;296102;303313;306825;311332;315711;361685;362931;365396;58868;60628;79252;81808;83501;83722;83785;84394;89808;94268	33	340	1000	17833	19.0658	0.0970588	3.31631	0.0197418
Pattern5-7	biological_process	0051961 negative regulation of nervous system development	116744;24223;24596;24974;25125;25353;25585;25669;25728;306825;315711;361685;81808;83722;94268	15	340	345	17833	6.57769	0.0441176	3.34815	0.0299617
Pattern1-4	biological_process	0051983 regulation of chromosome segregation	114482;171576;25203;25515;291234;292071;292206;296368;300057;301701;311325;360962;361921	13	198	97	17833	1.07699	0.0656566	11.5845	1.45508e-08
Pattern1-4	biological_process	0051985 negative regulation of chromosome segregation	171576;25515;292206;300057	4	198	30	17833	0.33309	0.020202	6.39436	0.0156392
Pattern1-4	biological_process	0051988 regulation of attachment of spindle microtubules to kinetochore	114482;25203;311325;361921	4	198	14	17833	0.155442	0.020202	9.80945	0.00104014
Pattern5-7	biological_process	0052040 modulation by symbiont of host programmed cell death	24383;361241	2	340	6	17833	0.114395	0.00588235	5.62975	0.0481108
Pattern5-7	biological_process	0052248 modulation of programmed cell death in other organism involved in symbiotic interaction	24383;361241	2	340	6	17833	0.114395	0.00588235	5.62975	0.0481108
Pattern5-7	biological_process	0052433 modulation by organism of apoptotic process in other organism involved in symbiotic interaction	24383;361241	2	340	6	17833	0.114395	0.00588235	5.62975	0.0481108
Pattern5-7	biological_process	0052547 regulation of peptidase activity	114555;24383;24596;25125;25166;25233;25240;25369;25425;266776;29366;294503;299269;315191;316521;361241;445442;54702;63865;81687;83785;94268	22	340	458	17833	8.73213	0.0647059	4.5926	0.00153453
Pattern5-7	biological_process	0052548 regulation of endopeptidase activity	114555;24383;24596;25125;25166;25233;25240;25369;25425;266776;29366;294503;299269;316521;361241;445442;54702;63865;81687;83785;94268	21	340	426	17833	8.12202	0.0617647	4.61779	0.00154701
Pattern5-7	biological_process	0055088 lipid homeostasis	24925;25056;252917;25728;306825;313210;502988;79131	8	340	133	17833	2.53575	0.0235294	3.47753	0.0393738
Pattern5-7	biological_process	0060019 radial glial cell differentiation	25125;313725;83501	3	340	14	17833	0.266921	0.00882353	5.34317	0.0250296
Pattern5-7	biological_process	0060080 inhibitory postsynaptic potential	24925;25369;89808	3	340	13	17833	0.247855	0.00882353	5.5834	0.0211146
Pattern5-7	biological_process	0060142 regulation of syncytium formation by plasma membrane fusion	245920;25084;362931;59326	4	340	31	17833	0.591039	0.0117647	4.48084	0.0302176
Pattern5-7	biological_process	0060284 regulation of cell development	115769;116744;24223;24596;24825;24925;24974;25125;25197;25353;25585;25589;25696;25728;266711;29366;294503;296102;303313;306792;306825;311332;315191;315711;361685;365396;50662;54320;58868;60628;79252;81808;83501;83722;83785;84394;89808;94268	38	340	1041	17833	19.8475	0.111765	4.23949	0.00188056
Pattern5-7	biological_process	0060326 cell chemotaxis	116744;245920;24770;25353;287561;287562;29397;309527;366492;498335;81503;83785;84007;89808	14	340	177	17833	3.37464	0.0411765	5.86899	0.000222087
Pattern5-7	biological_process	0060327 cytoplasmic actin-based contraction involved in cell motility	25560;316521	2	340	3	17833	0.0571973	0.00588235	8.20248	0.0145135
Pattern5-7	biological_process	0060341 regulation of cellular localization	24167;24182;245920;24596;24770;24925;25084;25233;252917;25369;29175;292594;294235;299569;301227;304805;306071;313774;313860;316521;362384;366492;502988;59326;64534;78968;81679;83501;83785	29	340	908	17833	17.3117	0.0852941	2.91136	0.0451118
Pattern5-7	biological_process	0060429 epithelium development	115769;117033;192110;24596;25026;25240;25333;25425;25464;25585;25589;25655;25678;25697;266714;282836;29348;293618;29366;29397;294503;29583;306071;308868;309122;311332;316521;316527;362824;366492;406162;50662;54320;56083;58868;59326;60628;64826;64865;81686;83501;83785;84426;89829;94203	45	340	1052	17833	20.0572	0.132353	5.79671	1.34959e-05
Pattern5-7	biological_process	0060444 branching involved in mammary gland duct morphogenesis	25678;29397;366492;84426	4	340	26	17833	0.49571	0.0117647	5.02887	0.0180855
Pattern5-7	biological_process	0060541 respiratory system development	114031;25116;25166;25333;25425;25589;25697;29348;29369;294503;313860;54320;58868;78968;83785	15	340	270	17833	5.14776	0.0441176	4.41781	0.00399848
Pattern5-7	biological_process	0060548 negative regulation of cell death	113955;24167;24182;24314;24483;24596;246294;24770;24854;25125;25197;25233;25240;25364;25369;25425;25464;25589;25678;25728;289211;294075;294235;296102;312279;316351;316521;361241;366492;445442;54320;58868;59326;60630;63865;64534;81687;83722;83725;83785;84426;89806;89808;89829;94268	45	340	1080	17833	20.591	0.132353	5.6033	2.58688e-05
Pattern5-7	biological_process	0060562 epithelial tube morphogenesis	25026;25333;25425;25589;25678;25697;282836;29397;294503;311332;366492;406162;58868;60628;83785;84426;94203	17	340	354	17833	6.74929	0.05	4.0239	0.00749408
Pattern5-7	biological_process	0060627 regulation of vesicle-mediated transport	100360066;192248;24223;24770;24825;24854;25084;25233;25728;289211;295279;304645;313860;54309;58812;60350;689377;83785;84394;94269	20	340	530	17833	10.1049	0.0588235	3.19063	0.0332571
Pattern5-7	biological_process	0060688 regulation of morphogenesis of a branching structure	24182;25669;29348;299737;83785;94203	6	340	66	17833	1.25834	0.0176471	4.27567	0.0201078
Pattern5-7	biological_process	0060760 positive regulation of response to cytokine stimulus	114555;117033;25166;293624;301227	5	340	46	17833	0.877026	0.0147059	4.45075	0.0217866
Pattern5-7	biological_process	0060986 endocrine hormone secretion	24182;25240;498398	3	340	13	17833	0.247855	0.00882353	5.5834	0.0211146
Pattern5-7	biological_process	0061000 negative regulation of dendritic spine development	24596;83722;94268	3	340	15	17833	0.285987	0.00882353	5.12613	0.0295627
Pattern5-7	biological_process	0061024 membrane organization	117540;24575;24854;25125;25233;25728;282838;286918;289211;294235;295279;299569;299923;301227;305941;313210;360733;362384;362931;445442;54309;60628;689377;83501;89806	25	340	607	17833	11.5729	0.0735294	4.0546	0.00471917
Pattern5-7	biological_process	0061041 regulation of wound healing	171048;24620;24770;25728;29366;316521;445442;54320;60628;84426	10	340	131	17833	2.49762	0.0294118	4.81067	0.00376629
Pattern5-7	biological_process	0061138 morphogenesis of a branching epithelium	25026;25333;25425;25589;25678;25697;29348;29397;311332;366492;406162;56083;60628;83785;84426;89829;94203	17	340	196	17833	3.73689	0.05	6.96559	1.07624e-05
Pattern1-4	biological_process	0061351 neural precursor cell proliferation	117243;140588;289054;291023;291936;360962;362510;685579;84392	9	198	86	17833	0.954859	0.0454545	8.29901	5.92376e-05
Pattern1-4	biological_process	0061458 reproductive system development	114215;117524;140588;25146;289054;291023;29578;29680;298441;314818;360348;363071;58919;619575;685579	15	198	543	17833	6.02894	0.0757576	3.73122	0.0397777
Pattern5-7	biological_process	0061458 reproductive system development	114031;114496;116808;171341;24483;24517;25026;25464;25589;25697;29348;29366;294503;311615;65164;79252;81686;83785;84426;89829	20	340	543	17833	10.3527	0.0588235	3.0744	0.0391695
Pattern5-7	biological_process	0061564 axon development	24596;25678;25728;29616;315711;361685;361882;60628;60630;81682;81686;83785;84394;94268;94269	15	340	372	17833	7.09247	0.0441176	3.02962	0.0496561
Pattern1-4	biological_process	0061640 cytoskeleton-dependent cytokinesis	114592;25515;29332;293733;294074;298850;303135;306575;311336;361921	10	198	76	17833	0.843829	0.0505051	10.0445	2.26124e-06
Pattern1-4	biological_process	0061641 CENP-A containing chromatin organization	298441;316602	2	198	5	17833	0.0555151	0.010101	8.29989	0.0413047
Pattern5-7	biological_process	0061771 response to caloric restriction	24484;25728	2	340	5	17833	0.0953289	0.00588235	6.22926	0.0360538
Pattern5-7	biological_process	0061900 glial cell activation	24854;25166;25369;89808	4	340	29	17833	0.552908	0.0117647	4.68434	0.0250296
Pattern1-4	biological_process	0061982 meiosis I cell cycle process	25515;287634;292206;292263;315330;360243;498709;690393	8	198	113	17833	1.25464	0.040404	6.07489	0.00255015
Pattern5-7	biological_process	0062012 regulation of small molecule metabolic process	24167;24483;24484;245920;24603;246273;24925;25026;25116;25125;25233;252917;25728;294235;313774;445442;502988;78968;79131;83785;84426;85496	22	340	420	17833	8.00763	0.0647059	5.05223	0.000488865
Pattern5-7	biological_process	0062013 positive regulation of small molecule metabolic process	24167;24483;245920;24603;24925;25026;25125;25233;252917;25728;78968;84426	12	340	193	17833	3.67969	0.0352941	4.40316	0.00569083
Pattern1-4	biological_process	0065003 protein-containing complex assembly	192226;24440;24627;24834;25203;287167;291966;292071;292263;296368;298441;298850;303135;303175;305974;307805;309098;316602;361921;364382;497878;54237;66022;680021;685161;685579;689399;691488;81780	29	198	1451	17833	16.1105	0.146465	3.36918	0.0478882
Pattern1-4	biological_process	0065004 protein-DNA complex assembly	292071;298441;298850;303175;307805;316602;689399;691488	8	198	174	17833	1.93192	0.040404	4.41161	0.0293418
Pattern5-7	biological_process	0065007 biological regulation	100360066;113955;114031;114496;114519;114555;115769;116695;116744;117024;117033;117540;117582;140582;140722;140866;170520;170579;171010;171044;171048;171081;171109;171411;171564;192110;192248;192262;24167;24182;24223;24314;24383;24483;24484;24517;245920;245953;24596;24603;24620;246273;246294;24770;24825;24854;24925;24973;24974;25026;25056;25084;25112;25116;25125;25166;25197;25233;25240;252917;253…	268	340	12504	17833	238.398	0.788235	3.54095	0.00312742
Pattern5-7	biological_process	0065008 regulation of biological quality	115769;116744;117024;117540;171048;171109;171564;24167;24182;24223;24383;24483;24484;245920;24596;24603;24770;24825;24854;24925;25026;25056;25116;25125;25166;25233;25240;252917;25353;25364;25369;25425;25464;25472;25589;25637;25669;25678;25692;25728;25741;266711;282838;287561;287562;289211;29175;29348;29366;29397;294075;294235;294559;29583;295929;29616;29712;29713;297339;298693;299356;300682;30265…	114	340	3763	17833	71.7445	0.335294	5.6705	2.93299e-06
Pattern5-7	biological_process	0065009 regulation of molecular function	100360066;113955;114555;116744;117540;170579;171010;171109;24167;24182;24223;24314;24383;24483;24484;245920;24596;246273;24770;24825;24854;24925;25026;25112;25125;25166;25233;25240;25353;25364;25369;25425;25464;25485;25585;25589;25667;25678;25696;25728;266776;282836;282838;287561;287562;287884;289211;292894;29348;29366;29369;29397;294091;294503;295037;29583;299269;299626;300025;304645;305454;3054…	97	340	3050	17833	58.1506	0.285294	5.64944	4.55653e-06
Pattern5-7	biological_process	0070098 chemokine-mediated signaling pathway	245920;24770;287561;287562;29397;498335;60628;81503;89808	9	340	62	17833	1.18208	0.0264706	7.27264	8.21272e-05
Pattern5-7	biological_process	0070201 regulation of establishment of protein localization	114555;117033;24182;24383;24770;24925;25084;25166;25233;252917;25369;25741;288596;29175;293135;294075;294228;299569;303214;304805;306071;308099;308868;313774;313860;315191;59326;60350;64534;78968;81679;89808	32	340	773	17833	14.7378	0.0941176	4.64161	0.000774982
Pattern5-7	biological_process	0070252 actin-mediated cell contraction	25472;25560;29712;29713;316521;54320	6	340	52	17833	0.99142	0.0176471	5.08613	0.00703744
Pattern5-7	biological_process	0070371 ERK1 and ERK2 cascade	24825;25425;25589;29397	4	340	33	17833	0.629171	0.0117647	4.2946	0.0360538
Pattern5-7	biological_process	0070372 regulation of ERK1 and ERK2 cascade	113955;24770;25389;25464;25589;25678;287561;287562;29369;29397;294075;294503;29692;301227;312279;315191;315711;366492;60587;83785;89806;89808	22	340	330	17833	6.29171	0.0647059	6.38217	1.71939e-05
Pattern5-7	biological_process	0070374 positive regulation of ERK1 and ERK2 cascade	113955;24770;25464;25589;25678;287561;287562;29369;29397;294075;294503;29692;301227;312279;315711;366492;83785;89806;89808	19	340	248	17833	4.72831	0.0558824	6.67315	1.34959e-05
Pattern5-7	biological_process	0070482 response to oxygen levels	116744;117033;170520;24484;24770;24825;25026;25166;25240;25464;25589;25692;25696;299923;308099;54320;54702;60628;679921;81686;81687;83785;89805;89808;89829;94203	26	340	460	17833	8.77026	0.0764706	5.95135	3.29913e-05
Pattern5-7	biological_process	0070555 response to interleukin-1	24770;25464;25696;25728;287561;287562;29397;81686;81687;89808	10	340	159	17833	3.03146	0.0294118	4.05909	0.013493
Pattern5-7	biological_process	0070848 response to growth factor	170579;246294;24770;24854;25589;25667;25728;29348;29369;294503;29583;311332;316521;316527;366492;445442;498335;50662;58868;59326;63865;81682;83785;84426;85496;89805	26	340	563	17833	10.734	0.0764706	4.78054	0.000733161
Pattern5-7	biological_process	0070887 cellular response to chemical stimulus	114031;114519;114555;115769;116744;117540;170520;170579;171044;171081;171341;24182;24223;24314;24383;24483;24484;24517;245920;24596;246208;246273;246294;24770;24825;24854;25084;25116;25125;25166;25233;25240;252917;25353;25364;25389;25425;25464;25585;25589;25667;25692;25696;25697;25728;287561;287562;289211;29172;29348;293618;29369;29397;294075;294091;294503;295037;295631;29583;297339;299923;300025…	112	340	2663	17833	50.7722	0.329412	9.4064	4.25507e-14
Pattern1-4	biological_process	0071103 DNA conformation change	24840;25203;25345;29578;298429;298441;298850;300057;303175;311336;316602;360243;498072;54237;691488	15	198	228	17833	2.53149	0.0757576	7.9311	6.22504e-06
Pattern1-4	biological_process	0071173 spindle assembly checkpoint	171576;25515;292206	3	198	21	17833	0.233163	0.0151515	5.7653	0.0487273
Pattern1-4	biological_process	0071174 mitotic spindle checkpoint	171576;25515;292206	3	198	21	17833	0.233163	0.0151515	5.7653	0.0487273
Pattern5-7	biological_process	0071216 cellular response to biotic stimulus	117540;245920;24770;25166;252917;25464;25696;289211;301227;304966;313210;60350;81687	13	340	245	17833	4.67112	0.0382353	3.91786	0.0125644
Pattern5-7	biological_process	0071219 cellular response to molecule of bacterial origin	117540;245920;24770;25166;252917;25464;25696;289211;301227;304966;313210;60350;81687	13	340	223	17833	4.25167	0.0382353	4.31068	0.00601657
Pattern5-7	biological_process	0071222 cellular response to lipopolysaccharide	117540;245920;24770;25166;252917;25464;25696;289211;304966;313210;60350;81687	12	340	213	17833	4.06101	0.0352941	4.00152	0.011828
Pattern5-7	biological_process	0071229 cellular response to acid chemical	246294;24770;25240;25585;25589;313210;502988;59326;78968;79252;81686;83785;84426	13	340	264	17833	5.03337	0.0382353	3.61204	0.0215008
Pattern1-4	biological_process	0071236 cellular response to antibiotic	25146;29578;29680;360348;361921;54237;64532;81780	8	198	177	17833	1.96523	0.040404	4.35043	0.0321531
Pattern1-4	biological_process	0071241 cellular response to inorganic substance	114494;25043;25203;288057;29578;29680;360348;361921;81639;83718	10	198	244	17833	2.70913	0.0505051	4.48505	0.019772
Pattern1-4	biological_process	0071248 cellular response to metal ion	25043;25203;288057;29578;29680;360348;361921;81639;83718	9	198	208	17833	2.30943	0.0454545	4.45319	0.0240386
Pattern5-7	biological_process	0071281 cellular response to iron ion	24223;24825;81687	3	340	17	17833	0.324118	0.00882353	4.74778	0.0382783
Pattern5-7	biological_process	0071283 cellular response to iron(III) ion	24223;81687	2	340	5	17833	0.0953289	0.00588235	6.22926	0.0360538
Pattern5-7	biological_process	0071310 cellular response to organic substance	114519;114555;115769;116744;117540;170579;171044;171081;24182;24383;24483;24484;24517;245920;24596;246208;246273;246294;24770;24825;24854;25084;25116;25125;25166;25233;25240;252917;25353;25389;25425;25464;25585;25589;25667;25692;25696;25697;25728;287561;287562;289211;29172;29348;293618;29369;29397;294075;294091;294503;29583;297339;300025;301227;304091;304966;310132;311332;313210;316521;316527;361…	95	340	2169	17833	41.3537	0.279412	8.98694	1.15109e-12
Pattern5-7	biological_process	0071345 cellular response to cytokine stimulus	114519;115769;117540;171081;24383;245920;24596;246208;246294;24770;25084;25125;25166;25353;25464;25696;25728;287561;287562;293618;29397;294091;29583;297339;304091;310132;361673;361685;361970;362050;362417;445442;498335;54702;60628;689377;81503;81686;81687;89808;89829	41	340	768	17833	14.6425	0.120588	7.10924	2.14218e-07
Pattern5-7	biological_process	0071346 cellular response to interferon-gamma	24383;24770;25166;25464;287561;287562;29397;29583;297339;362050;689377;89808	12	340	106	17833	2.02097	0.0352941	7.10838	3.2622e-05
Pattern5-7	biological_process	0071347 cellular response to interleukin-1	24770;25464;25696;25728;287561;287562;29397;81686;81687;89808	10	340	125	17833	2.38322	0.0294118	4.99901	0.00265814
Pattern5-7	biological_process	0071356 cellular response to tumor necrosis factor	115769;24596;246294;24770;25464;287561;287562;29397;361685;445442;81687;89808	12	340	196	17833	3.73689	0.0352941	4.33966	0.00636679
Pattern5-7	biological_process	0071363 cellular response to growth factor stimulus	170579;246294;24770;24854;25589;25667;25728;29348;29369;294503;29583;311332;316521;316527;445442;498335;50662;58868;59326;63865;83785;84426;85496;89805	24	340	524	17833	9.99047	0.0705882	4.54229	0.00153265
Pattern1-4	biological_process	0071371 cellular response to gonadotropin stimulus	114494;25146;29680;360348	4	198	38	17833	0.421914	0.020202	5.54516	0.0317566
Pattern5-7	biological_process	0071392 cellular response to estradiol stimulus	171044;24484;24770;25116;81686;84426	6	340	53	17833	1.01049	0.0176471	5.01889	0.00762768
Pattern5-7	biological_process	0071396 cellular response to lipid	116744;117540;171044;24182;24484;245920;24770;25116;25166;25240;252917;25353;25464;25585;25692;25696;25728;289211;304966;313210;58868;60350;78968;79252;81686;81687;81808;83785;84426	29	340	617	17833	11.7636	0.0852941	5.16406	0.00022263
Pattern5-7	biological_process	0071402 cellular response to lipoprotein particle stimulus	192248;24770;313210;81687	4	340	31	17833	0.591039	0.0117647	4.48084	0.0302176
Pattern5-7	biological_process	0071403 cellular response to high density lipoprotein particle stimulus	24770;313210	2	340	6	17833	0.114395	0.00588235	5.62975	0.0481108
Pattern5-7	biological_process	0071407 cellular response to organic cyclic compound	171044;24182;24484;24770;24825;25116;25125;25233;25240;252917;25353;25464;25585;25692;25728;29172;29583;313210;58868;59326;79252;81679;81686;81808;83785;84426;85496	27	340	628	17833	11.9733	0.0794118	4.46384	0.0015733
Pattern5-7	biological_process	0071417 cellular response to organonitrogen compound	114555;24182;24483;24596;246273;246294;24770;24825;25125;25233;25240;25464;25692;25696;289211;29172;301227;502988;58868;59326;63865;78968;81679;81686;85496	25	340	599	17833	11.4204	0.0735294	4.12699	0.00396848
Pattern1-4	biological_process	0071459 protein localization to chromosome, centromeric region	114592;171576;298850;307805;54237	5	198	19	17833	0.210957	0.0252525	10.4905	0.000164957
Pattern5-7	biological_process	0071495 cellular response to endogenous stimulus	114555;170579;171044;24182;24483;24484;24517;24596;246273;246294;24770;24825;25116;25125;25233;25240;252917;25353;25425;25464;25667;25692;25696;25697;289211;29172;29348;29369;294075;294503;29583;300025;301227;311332;316521;316527;498335;502988;50654;50662;58868;59326;63865;64107;78968;79252;81679;81686;81808;83785;84426;85496;94203	53	340	1231	17833	23.47	0.155882	6.37834	1.1357e-06
Pattern5-7	biological_process	0071496 cellular response to external stimulus	24483;246294;24770;24778;25112;25166;25240;25389;25464;25696;25697;29712;502988;58868;78968;79252;81687;84426;85496	19	340	397	17833	7.56911	0.0558824	4.24242	0.00420251
Pattern5-7	biological_process	0071549 cellular response to dexamethasone stimulus	24182;24770;25240;25464;25692;83785	6	340	70	17833	1.3346	0.0176471	4.0854	0.0252458
Pattern5-7	biological_process	0071621 granulocyte chemotaxis	24770;25353;287561;287562;29397;81503;83785;89808	8	340	66	17833	1.25834	0.0235294	6.07912	0.000797113
Pattern5-7	biological_process	0071622 regulation of granulocyte chemotaxis	24770;445442;81503;84007;89808	5	340	53	17833	1.01049	0.0147059	4.013	0.0353338
Pattern5-7	biological_process	0071636 positive regulation of transforming growth factor beta production	445442;81682;89808	3	340	17	17833	0.324118	0.00882353	4.74778	0.0382783
Pattern5-7	biological_process	0071674 mononuclear cell migration	24770;287561;287562;29397;89808	5	340	34	17833	0.648236	0.0147059	5.46237	0.00689533
Pattern5-7	biological_process	0071675 regulation of mononuclear cell migration	245920;24770;301265;445442;63865;84007;89808	7	340	45	17833	0.85796	0.0205882	6.70341	0.000508531
Pattern5-7	biological_process	0071677 positive regulation of mononuclear cell migration	245920;24770;301265;63865	4	340	25	17833	0.476644	0.0117647	5.15622	0.0159183
Pattern5-7	biological_process	0071715 icosanoid transport	140860;24546;29692;298579	4	340	33	17833	0.629171	0.0117647	4.2946	0.0360538
Pattern5-7	biological_process	0071774 response to fibroblast growth factor	170579;24770;29348;29369;311332;498335;83785	7	340	94	17833	1.79218	0.0205882	3.93804	0.0250296
Pattern1-4	biological_process	0071824 protein-DNA complex subunit organization	24840;292071;298441;298850;303175;307805;316602;689399;691488	9	198	203	17833	2.25391	0.0454545	4.54446	0.0207836
Pattern1-4	biological_process	0071840 cellular component organization or biogenesis	114108;114482;114494;114523;114592;116777;140588;171304;171576;192226;24440;24582;24627;24834;24840;25043;25123;25203;25345;25460;25515;287167;287634;288057;289054;290396;291445;29158;291966;292071;292206;292263;29332;293502;294074;294286;295661;29578;296368;29686;298429;298441;298850;300057;301562;301701;303135;303175;303575;304951;305974;307805;308212;308761;309098;309523;310621;311325;311336;3…	95	198	5239	17833	58.1687	0.479798	5.7785	4.24847e-06
Pattern5-7	biological_process	0072001 renal system development	114031;24182;25240;25425;25472;25585;29583;50654;79252;81687;83725;83785;84426;89805;94203	15	340	324	17833	6.17731	0.0441176	3.61702	0.0187975
Pattern5-7	biological_process	0072358 cardiovascular system development	192248;24517;24596;25026;25240;25589;25655;25728;287562;29369;294503;29583;302642;311332;314148;366492;406162;445442;54320;58812;59326;60628;64536;81686;83501;83785;89805;89806;89808;89829;94203;94268	32	340	522	17833	9.95234	0.0941176	7.16175	4.68777e-07
Pattern5-7	biological_process	0072359 circulatory system development	192248;24182;24517;24596;25026;25240;25472;25585;25589;25655;25669;25696;25728;287562;293618;29369;294503;29583;295929;302642;305941;311332;314148;361673;366492;406162;445442;54320;58812;58868;59326;60628;64536;79252;81686;81687;83501;83785;89805;89806;89808;89829;94203;94268	44	340	901	17833	17.1783	0.129412	6.70538	6.50997e-07
Pattern5-7	biological_process	0072512 trivalent inorganic cation transport	24223;24825;499991	3	340	16	17833	0.305052	0.00882353	4.92863	0.0343151
Pattern5-7	biological_process	0072676 lymphocyte migration	245920;24770;25464;287561;287562;29397;309527;498335;89808	9	340	48	17833	0.915157	0.0264706	8.54431	1.20714e-05
Pattern5-7	biological_process	0072677 eosinophil migration	24770;287561;287562;29397;89808	5	340	19	17833	0.36225	0.0147059	7.784	0.000547252
Pattern5-7	biological_process	0072683 T cell extravasation	24770;25464	2	340	4	17833	0.0762631	0.00588235	7.03404	0.0250296
Pattern5-7	biological_process	0080134 regulation of response to stress	114555;117033;117540;171048;24483;24620;246294;24770;24825;24854;24973;25112;25166;252917;25353;25369;25389;25728;289211;292671;293624;29366;294075;294228;294235;295279;295631;296102;299626;301225;303313;313774;315711;316351;316521;360551;361241;362050;445442;502900;502902;502988;50654;54320;56083;58868;60350;60628;65164;81503;81686;83722;83725;83785;84426;89808;89829	57	340	1222	17833	23.2984	0.167647	7.30416	2.84278e-08
Pattern1-4	biological_process	0085029 extracellular matrix assembly	24582;25043;29158	3	198	20	17833	0.22206	0.0151515	5.93121	0.0452959
Pattern5-7	biological_process	0086009 membrane repolarization	25472;29712;29713	3	340	16	17833	0.305052	0.00882353	4.92863	0.0343151
Pattern5-7	biological_process	0086011 membrane repolarization during action potential	25472;29712;29713	3	340	11	17833	0.209724	0.00882353	6.15355	0.0140224
Pattern5-7	biological_process	0086013 membrane repolarization during cardiac muscle cell action potential	25472;29712;29713	3	340	11	17833	0.209724	0.00882353	6.15355	0.0140224
Pattern5-7	biological_process	0090025 regulation of monocyte chemotaxis	245920;24770;301265;63865	4	340	26	17833	0.49571	0.0117647	5.02887	0.0180855
Pattern5-7	biological_process	0090026 positive regulation of monocyte chemotaxis	245920;24770;301265;63865	4	340	20	17833	0.381316	0.0117647	5.91998	0.00762768
Pattern5-7	biological_process	0090049 regulation of cell migration involved in sprouting angiogenesis	25589;311332;445442;83722;83785	5	340	39	17833	0.743565	0.0147059	4.98919	0.011828
Pattern5-7	biological_process	0090066 regulation of anatomical structure size	171109;24182;24603;24925;25026;25240;25353;25364;25369;25464;25589;25728;29397;29583;29616;297339;315711;316521;365396;58812;59326;81686;83785;84394;89808	25	340	564	17833	10.7531	0.0735294	4.45759	0.00175406
Pattern1-4	biological_process	0090068 positive regulation of cell cycle process	114592;24916;25203;292071;296368;301701;309523;311336;314818;361921;54237;58919	12	198	230	17833	2.55369	0.0606061	5.98286	0.000822026
Pattern5-7	biological_process	0090087 regulation of peptide transport	114555;117033;24182;24383;24770;24925;25084;25166;25233;252917;25369;25741;29175;293135;294075;294228;299569;303214;304805;306071;308099;308868;313774;313860;315191;58812;59326;60350;64534;78968;81679;89808	32	340	794	17833	15.1382	0.0941176	4.47635	0.00122256
Pattern1-4	biological_process	0090131 mesenchyme migration	25365;81633	2	198	5	17833	0.0555151	0.010101	8.29989	0.0413047
Pattern5-7	biological_process	0090132 epithelium migration	192248;25589;29583;314148;498335;83785	6	340	80	17833	1.52526	0.0176471	3.6664	0.0412569
Pattern1-4	biological_process	0090231 regulation of spindle checkpoint	25203;292071;301701	3	198	14	17833	0.155442	0.0151515	7.25794	0.0207409
Pattern1-4	biological_process	0090266 regulation of mitotic cell cycle spindle assembly checkpoint	25203;292071;301701	3	198	14	17833	0.155442	0.0151515	7.25794	0.0207409
Pattern5-7	biological_process	0090287 regulation of cellular response to growth factor stimulus	114031;171564;24182;24596;25589;29369;445442;498335;58812;58868;65164;679921;83785;84426	14	340	261	17833	4.97617	0.0411765	4.11446	0.00783674
Pattern5-7	biological_process	0090288 negative regulation of cellular response to growth factor stimulus	114031;171564;24182;24596;445442;498335;58812;58868;65164;679921;84426	11	340	137	17833	2.61201	0.0323529	5.26033	0.0013684
Pattern5-7	biological_process	0090303 positive regulation of wound healing	24620;24770;445442;54320;60628	5	340	54	17833	1.02955	0.0147059	3.95678	0.036947
Pattern1-4	biological_process	0090307 mitotic spindle assembly	114482;114592;171304;294286;309098;64515	6	198	47	17833	0.521842	0.030303	7.63573	0.00099459
Pattern5-7	biological_process	0090504 epiboly	117033;25678;306071;54320	4	340	30	17833	0.571973	0.0117647	4.58026	0.0276485
Pattern5-7	biological_process	0090505 epiboly involved in wound healing	117033;25678;306071;54320	4	340	29	17833	0.552908	0.0117647	4.68434	0.0250296
Pattern5-7	biological_process	0090630 activation of GTPase activity	100360066;25233;304645;312279;366492;498335	6	340	77	17833	1.46806	0.0176471	3.78459	0.0360937
Pattern5-7	biological_process	0097305 response to alcohol	24167;24314;24483;24770;25125;25197;25464;25728;287561;313210;60350;79252;81679;81687	14	340	328	17833	6.25357	0.0411765	3.15672	0.0421405
Pattern5-7	biological_process	0097529 myeloid leukocyte migration	24770;25353;287561;287562;29397;29583;81503;83785;89808	9	340	97	17833	1.84938	0.0264706	5.32332	0.00194861
Pattern5-7	biological_process	0097530 granulocyte migration	24770;25353;287561;287562;29397;29583;81503;83785;89808	9	340	76	17833	1.449	0.0264706	6.34696	0.000357183
Pattern5-7	biological_process	0097746 regulation of blood vessel diameter	171109;24182;24925;25026;25364;25369;25464;25589;25728;29616;58812;81686;89808	13	340	165	17833	3.14585	0.0382353	5.63555	0.000428619
Pattern5-7	biological_process	0097755 positive regulation of blood vessel diameter	171109;24182;24925;25026;25369;25589;25728;29616;58812;81686;89808	11	340	79	17833	1.5062	0.0323529	7.82765	1.31301e-05
Pattern5-7	biological_process	0098542 defense response to other organism	117540;24383;24575;245920;24620;246294;25084;25211;25472;25560;286918;293618;293624;294091;294228;295279;298693;360733;361241;361673;362931;366492;498335	23	340	413	17833	7.87417	0.0676471	5.50647	0.00014801
Pattern5-7	biological_process	0098657 import into cell	192348;245955;25026;25472;25696;25728;266714;289211;295279;295629;295631;29583;29713;300682;301227;310694;313210;361673;362931;445442;499991;502902;54309;56083;60350;65197;689377;85496	28	340	511	17833	9.74261	0.0823529	5.99214	2.46317e-05
Pattern5-7	biological_process	0098773 skin epidermis development	24596;25697;29348;316527;362824;50662;64826	7	340	88	17833	1.67779	0.0205882	4.15878	0.0187975
Pattern1-4	biological_process	0098813 nuclear chromosome segregation	114482;114592;171576;25203;25515;257649;287634;292071;292206;293502;294074;294286;301701;303575;304951;311325;311336;315330;360243;500545;64515;690393	22	198	209	17833	2.32053	0.111111	13.0675	1.04399e-12
Pattern5-7	biological_process	0099024 plasma membrane invagination	289211;295279;301227;313210;362931;445442	6	340	57	17833	1.08675	0.0176471	4.76615	0.0107271
Pattern5-7	biological_process	0099622 cardiac muscle cell membrane repolarization	25472;29712;29713	3	340	11	17833	0.209724	0.00882353	6.15355	0.0140224
Pattern5-7	biological_process	0120035 regulation of plasma membrane bounded cell projection organization	100360066;116744;24223;24596;24974;25240;25353;25464;25696;25728;266711;289211;29366;303313;306825;315711;316521;361685;365396;366492;54320;58868;60628;79252;81808;83501;83722;83785;84394;89808;94268	31	340	762	17833	14.5281	0.0911765	4.45953	0.00133864
Pattern5-7	biological_process	0120039 plasma membrane bounded cell projection morphogenesis	100189544;24596;24854;25369;25589;25678;25696;29616;315711;361685;361882;60628;60630;81682;83785;84394;94268;94269	18	340	475	17833	9.05624	0.0529412	3.04142	0.0444817
Pattern1-4	biological_process	0140013 meiotic nuclear division	171576;25515;287634;289054;292206;292263;304951;315330;360243;498709;690393	11	198	155	17833	1.72097	0.0555556	7.14372	0.000134416
Pattern1-4	biological_process	0140014 mitotic nuclear division	114482;114592;171304;25203;25515;292071;293502;294074;294286;296368;301701;303575;304951;309098;311325;311336;315330;500545;64515	19	198	153	17833	1.69876	0.0959596	13.4059	3.71345e-12
Pattern5-7	biological_process	1900390 regulation of iron ion import	24223;24825	2	340	3	17833	0.0571973	0.00588235	8.20248	0.0145135
Pattern5-7	biological_process	1901214 regulation of neuron death	113955;24182;24314;24596;246294;24770;24854;25125;25369;25589;25728;289211;361970;54702;58868;60630;63865;83725;83785	19	340	368	17833	7.01621	0.0558824	4.61571	0.00179096
Pattern5-7	biological_process	1901215 negative regulation of neuron death	113955;24182;24596;246294;24770;25125;25369;25589;25728;58868;60630;63865;83725;83785	14	340	236	17833	4.49952	0.0411765	4.55222	0.00340061
Pattern5-7	biological_process	1901342 regulation of vasculature development	24483;245920;24596;24770;25026;25125;25240;25425;25589;29369;29397;294503;29616;311332;312279;361618;362931;366492;406162;445442;50662;59326;60628;81679;81687;83722;83785;84007;84426;89805;89806;89808;94203;94268	34	340	317	17833	6.04385	0.1	11.5847	2.277e-13
Pattern5-7	biological_process	1901343 negative regulation of vasculature development	245920;24596;24770;29616;311332;362931;366492;445442;83722;84426;89805;89806	12	340	116	17833	2.21163	0.0352941	6.66713	7.36683e-05
Pattern5-7	biological_process	1901490 regulation of lymphangiogenesis	366492;83785	2	340	6	17833	0.114395	0.00588235	5.62975	0.0481108
Pattern5-7	biological_process	1901571 fatty acid derivative transport	140860;24546;29692;298579	4	340	33	17833	0.629171	0.0117647	4.2946	0.0360538
Pattern5-7	biological_process	1901623 regulation of lymphocyte chemotaxis	245920;24770;287561;498335	4	340	21	17833	0.400381	0.0117647	5.74703	0.0089872
Pattern5-7	biological_process	1901652 response to peptide	114555;24182;24483;24484;24517;24596;24620;246273;24770;24778;25026;25125;25233;25464;25692;25696;25728;289211;294075;303214;309122;313048;502988;58868;63865;64107;78968;79131;85496;89829	30	340	582	17833	11.0963	0.0882353	5.82548	3.2658e-05
Pattern5-7	biological_process	1901653 cellular response to peptide	114555;24182;24483;24596;246273;24770;25125;25233;25692;25696;289211;58868;63865;78968;85496	15	340	345	17833	6.57769	0.0441176	3.34815	0.0299617
Pattern5-7	biological_process	1901698 response to nitrogen compound	114555;171341;192248;192262;24182;24314;24383;24483;24484;24517;24596;24620;246273;246294;24770;24778;24825;25026;25125;25166;25233;25240;25369;25464;25472;25692;25696;25728;289211;29172;294075;295037;295279;300025;301227;303214;309122;313048;313210;445442;502988;58868;59326;60628;63865;64107;78968;79131;81503;81679;81686;81687;83725;83785;85496;89829	56	340	1306	17833	24.8999	0.164706	6.53651	5.5733e-07
Pattern5-7	biological_process	1901699 cellular response to nitrogen compound	114555;24182;24483;24596;246273;246294;24770;24825;25125;25233;25240;25464;25692;25696;289211;29172;300025;301227;445442;502988;58868;59326;63865;78968;81679;81686;85496	27	340	689	17833	13.1363	0.0794118	3.93882	0.005677
Pattern5-7	biological_process	1901700 response to oxygen-containing compound	114555;116744;117024;117540;171044;171081;171341;192262;24167;24182;24314;24483;24484;24517;245920;24596;24620;246273;246294;24770;24778;24825;25026;25116;25125;25166;25197;25233;25240;252917;25353;25425;25464;25472;25585;25637;25692;25696;25697;25728;25741;287561;289211;29172;292671;294075;294257;295037;295279;300025;301227;303214;304407;304966;309122;313048;313210;361685;445442;498335;502988;50…	81	340	1911	17833	36.4347	0.238235	7.88897	4.86792e-10
Pattern5-7	biological_process	1901701 cellular response to oxygen-containing compound	114555;116744;117540;171044;171341;24182;24314;24483;24484;245920;24596;246273;246294;24770;24825;25116;25125;25166;25233;25240;252917;25353;25464;25585;25692;25696;25728;287561;289211;29172;300025;301227;304966;313210;445442;502988;58868;59326;60350;63865;65197;78968;79252;81679;81686;81687;83785;84426;85496	49	340	1113	17833	21.2202	0.144118	6.28805	2.01636e-06
Pattern1-4	biological_process	1901987 regulation of cell cycle phase transition	100302465;114592;171576;25203;25515;257649;292071;292206;296368;301701;314818;54237;58919	13	198	283	17833	3.14215	0.0656566	5.63708	0.0012863
Pattern1-4	biological_process	1901988 negative regulation of cell cycle phase transition	100302465;114592;171576;25515;292206;314818;54237;58919	8	198	144	17833	1.59883	0.040404	5.11129	0.0112127
Pattern1-4	biological_process	1901990 regulation of mitotic cell cycle phase transition	100302465;114592;171576;25203;25515;257649;292071;292206;296368;301701;314818;54237;58919	13	198	253	17833	2.80906	0.0656566	6.15813	0.000449
Pattern1-4	biological_process	1901991 negative regulation of mitotic cell cycle phase transition	100302465;114592;171576;25515;292206;314818;54237;58919	8	198	129	17833	1.43229	0.040404	5.53844	0.00598762
Pattern1-4	biological_process	1901992 positive regulation of mitotic cell cycle phase transition	25203;292071;296368;54237;58919	5	198	65	17833	0.721696	0.0252525	5.07341	0.0304816
Pattern1-4	biological_process	1902099 regulation of metaphase/anaphase transition of cell cycle	171576;25203;25515;292071;292206;296368;301701	7	198	48	17833	0.532945	0.0353535	8.91996	0.000104669
Pattern5-7	biological_process	1902106 negative regulation of leukocyte differentiation	114031;115769;171411;25084;292594;297077;362634;50662	8	340	95	17833	1.81125	0.0235294	4.65524	0.00725193
Pattern5-7	biological_process	1902531 regulation of intracellular signal transduction	113955;116744;117540;171109;192248;24167;24483;24484;245920;24596;246273;246294;24770;24825;24854;24925;25112;25166;25389;25464;25589;25667;25678;25728;287561;287562;289211;29366;29369;29397;294075;294503;295631;29583;296102;29692;299626;301225;301227;305472;312279;313210;313774;314612;315191;315711;361882;366492;445442;500906;502988;56083;60350;60587;60630;81687;83501;83725;83785;89806;89808;898…	63	340	1715	17833	32.6978	0.185294	5.62781	1.21118e-05
Pattern5-7	biological_process	1902533 positive regulation of intracellular signal transduction	113955;116744;117540;192248;24167;24483;24484;245920;24596;24770;24825;24854;24925;25112;25166;25389;25464;25589;25678;287561;287562;289211;29369;29397;294075;294503;295631;29583;29692;299626;301225;301227;312279;313774;314612;315711;366492;445442;56083;60350;60630;83501;83785;89806;89808;94268	46	340	981	17833	18.7035	0.135294	6.5554	9.22518e-07
Pattern5-7	biological_process	1902743 regulation of lamellipodium organization	25240;316521;365396;366492;54320	5	340	47	17833	0.896092	0.0147059	4.38291	0.0235155
Pattern1-4	biological_process	1902749 regulation of cell cycle G2/M phase transition	100302465;114592;25203;25515;257649;54237;58919	7	198	99	17833	1.0992	0.0353535	5.67537	0.00710425
Pattern1-4	biological_process	1902850 microtubule cytoskeleton organization involved in mitosis	114482;114592;171304;25203;29332;294286;295661;298850;301701;304951;309098;311336;360962;64515;680531	15	198	102	17833	1.13251	0.0757576	13.1412	1.92001e-10
Pattern5-7	biological_process	1903034 regulation of response to wounding	171048;24620;24770;25353;25728;29366;303313;316521;445442;54320;60628;84426	12	340	166	17833	3.16492	0.0352941	5.03765	0.00169334
Pattern5-7	biological_process	1903036 positive regulation of response to wounding	24620;24770;303313;445442;54320;60628	6	340	68	17833	1.29647	0.0176471	4.17868	0.0227876
Pattern1-4	biological_process	1903046 meiotic cell cycle process	171576;25515;287634;289054;292206;292263;304951;315330;360243;498709;690393	11	198	172	17833	1.90972	0.0555556	6.64675	0.000310117
Pattern1-4	biological_process	1903047 mitotic cell cycle process	100302465;114482;114494;114592;171304;171576;25203;25515;287634;291023;292071;292206;29332;293502;293733;294074;294286;294790;295661;296368;298441;298850;301701;303135;303575;304951;306575;309098;310621;311325;311336;314818;315330;360243;360962;361921;498709;500545;54237;54238;58919;58921;64515;680531	44	198	453	17833	5.02966	0.222222	17.6996	1.69092e-25
Pattern1-4	biological_process	1903504 regulation of mitotic spindle checkpoint	25203;292071;301701	3	198	14	17833	0.155442	0.0151515	7.25794	0.0207409
Pattern5-7	biological_process	1903522 regulation of blood circulation	171109;24182;24925;25026;25364;25464;295929;29712;29713;58812;78968;81679;81686;89808	14	340	243	17833	4.63298	0.0411765	4.42403	0.00437835
Pattern5-7	biological_process	1903523 negative regulation of blood circulation	171109;24182;25026;58812;81686;89808	6	340	40	17833	0.762631	0.0176471	6.06194	0.0020214
Pattern5-7	biological_process	1903530 regulation of secretion by cell	114555;117033;24182;24383;24484;24925;25084;25166;252917;25353;25369;25741;293135;294075;294228;303214;313774;315191;50662;54309;58812;60350;64534;78968;89808;94269	26	340	787	17833	15.0048	0.0764706	2.93129	0.0454495
Pattern5-7	biological_process	1903587 regulation of blood vessel endothelial cell proliferation involved in sprouting angiogenesis	24596;311332;445442;83785	4	340	13	17833	0.247855	0.0117647	7.61214	0.00165402
Pattern5-7	biological_process	1903588 negative regulation of blood vessel endothelial cell proliferation involved in sprouting angiogenesis	24596;311332;445442	3	340	4	17833	0.0762631	0.00882353	10.6905	0.000634058
Pattern5-7	biological_process	1903670 regulation of sprouting angiogenesis	24596;25589;29369;311332;445442;83722;83785	7	340	70	17833	1.3346	0.0205882	4.96108	0.00602266
Pattern5-7	biological_process	1903706 regulation of hemopoiesis	114031;115769;171411;24223;25056;25084;25125;25589;290029;292594;297077;298693;362634;50662;81503;83785	16	340	378	17833	7.20686	0.0470588	3.34265	0.0290552
Pattern5-7	biological_process	1903707 negative regulation of hemopoiesis	114031;115769;171411;25084;292594;297077;362634;50662	8	340	138	17833	2.63108	0.0235294	3.35487	0.0476531
Pattern5-7	biological_process	1904018 positive regulation of vasculature development	24483;25026;25125;25240;25425;25589;29369;29397;294503;312279;361618;406162;445442;50662;59326;60628;81679;81687;83722;83785;84007;89805;89808;94203	24	340	188	17833	3.58437	0.0705882	10.9453	5.47358e-11
Pattern1-4	biological_process	1904029 regulation of cyclin-dependent protein kinase activity	25203;25515;498709;54238;58919	5	198	75	17833	0.832726	0.0252525	4.60181	0.0487273
Pattern5-7	biological_process	1904646 cellular response to amyloid-beta	114555;24596;289211;63865	4	340	34	17833	0.648236	0.0117647	4.20716	0.0382783
Pattern1-4	biological_process	1904666 regulation of ubiquitin protein ligase activity	25515;292263;64515	3	198	16	17833	0.177648	0.0151515	6.73656	0.0280981
Pattern5-7	biological_process	1904880 response to hydrogen sulfide	24314;25589	2	340	5	17833	0.0953289	0.00588235	6.22926	0.0360538
Pattern5-7	biological_process	1904951 positive regulation of establishment of protein localization	114555;117033;24182;24383;24770;24925;25084;25166;25233;25369;29175;294228;303214;304805;308868;313774;59326;60350;81679	19	340	505	17833	9.62822	0.0558824	3.09354	0.0388989
Pattern5-7	biological_process	1905330 regulation of morphogenesis of an epithelium	24182;245920;282836;29348;299737;58868;83785;84426	8	340	109	17833	2.07817	0.0235294	4.1602	0.0154089
Pattern1-4	biological_process	1905340 regulation of protein localization to kinetochore	292071;301701	2	198	4	17833	0.044412	0.010101	9.33228	0.0290139
Pattern1-4	biological_process	1905342 positive regulation of protein localization to kinetochore	292071;301701	2	198	4	17833	0.044412	0.010101	9.33228	0.0290139
Pattern1-4	biological_process	1905446 regulation of mitochondrial ATP synthesis coupled electron transport	25203;54237	2	198	5	17833	0.0555151	0.010101	8.29989	0.0413047
Pattern1-4	biological_process	1905448 positive regulation of mitochondrial ATP synthesis coupled electron transport	25203;54237	2	198	4	17833	0.044412	0.010101	9.33228	0.0290139
Pattern5-7	biological_process	1905521 regulation of macrophage migration	24770;445442;84007;89808	4	340	29	17833	0.552908	0.0117647	4.68434	0.0250296
Pattern5-7	biological_process	1905523 positive regulation of macrophage migration	24770;445442;84007;89808	4	340	18	17833	0.343184	0.0117647	6.30561	0.00542351
Pattern5-7	biological_process	1905564 positive regulation of vascular endothelial cell proliferation	24483;25125;58812	3	340	16	17833	0.305052	0.00882353	4.92863	0.0343151
Pattern1-4	biological_process	1905818 regulation of chromosome separation	171576;25203;25515;292071;292206;296368;301701;360962	8	198	56	17833	0.621769	0.040404	9.42395	2.60578e-05
Pattern5-7	biological_process	1905952 regulation of lipid localization	24182;24484;25233;25353;25728;295631;313210;445442;50662	9	340	142	17833	2.70734	0.0264706	3.87674	0.0203071
Pattern5-7	biological_process	1990266 neutrophil migration	24770;25353;287561;287562;29397;29583;81503;89808	8	340	68	17833	1.29647	0.0235294	5.95551	0.000981315
Pattern5-7	biological_process	1990834 response to odorant	25084;25425;25697	3	340	8	17833	0.152526	0.00882353	7.36297	0.00592585
Pattern5-7	biological_process	2000026 regulation of multicellular organismal development	114031;115769;116744;117033;171411;171564;24182;24223;24483;245920;24596;24620;24770;24825;24925;24973;24974;25026;25056;25084;25125;25240;25333;25353;25364;25425;25585;25589;25669;25696;25728;266711;282836;290029;292594;29348;29366;29369;29397;294503;296102;29616;297077;298693;299737;303214;303313;306792;306825;311332;312279;313860;315711;316527;361618;361685;362634;362931;365396;366492;406162;4…	84	340	2027	17833	38.6463	0.247059	7.82397	5.26738e-10
Pattern5-7	biological_process	2000116 regulation of cysteine-type endopeptidase activity	114555;24596;25166;25233;25240;25369;25425;266776;294503;299269;316521;361241;445442;54702;63865;81687;83785	17	340	253	17833	4.82364	0.05	5.63768	0.000219061
Pattern5-7	biological_process	2000117 negative regulation of cysteine-type endopeptidase activity	25233;25240;25369;266776;316521;361241;445442;81687;83785	9	340	112	17833	2.13537	0.0264706	4.75792	0.00504325
Pattern5-7	biological_process	2000145 regulation of cell motility	113955;116744;117033;170520;171564;192248;24483;24484;245920;24770;24825;25125;25233;25240;25425;25464;25589;25728;287561;287562;29348;29369;29397;294503;29583;29616;301265;311332;312279;315191;315711;316521;362931;362993;366492;445442;498335;54320;59326;60628;63865;81503;81679;81686;81687;83722;83785;84007;84426;89805;89806;89808;94203;94268	54	340	890	17833	16.9685	0.158824	9.3118	1.24186e-11
Pattern5-7	biological_process	2000146 negative regulation of cell motility	170520;171564;24484;24770;25125;25728;294503;29616;311332;312279;315191;362931;445442;498335;81679;84426;89805;89806;89808	19	340	275	17833	5.24309	0.0558824	6.11322	5.33329e-05
Pattern5-7	biological_process	2000147 positive regulation of cell motility	113955;116744;192248;24483;245920;24770;24825;25233;25240;25425;25464;25589;287561;287562;29348;29369;29397;29583;301265;312279;315191;315711;316521;445442;498335;54320;59326;60628;63865;81503;81686;81687;83722;83785;84007;89808;94203	37	340	528	17833	10.0667	0.108824	8.7004	1.43035e-09
Pattern5-7	biological_process	2000177 regulation of neural precursor cell proliferation	24596;246294;24825;296102;311332;83501;83785;89808	8	340	106	17833	2.02097	0.0235294	4.25905	0.0134248
Pattern5-7	biological_process	2000179 positive regulation of neural precursor cell proliferation	24596;246294;24825;296102;311332;83785;89808	7	340	64	17833	1.22021	0.0205882	5.29229	0.003788
Pattern5-7	biological_process	2000181 negative regulation of blood vessel morphogenesis	245920;24596;24770;29616;311332;362931;366492;445442;83722;84426;89805;89806	12	340	109	17833	2.07817	0.0352941	6.97028	4.23293e-05
Pattern5-7	biological_process	2000191 regulation of fatty acid transport	24182;25233;295631;445442	4	340	27	17833	0.514776	0.0117647	4.90816	0.0201633
Pattern5-7	biological_process	2000192 negative regulation of fatty acid transport	24182;25233;445442	3	340	7	17833	0.13346	0.00882353	7.92382	0.00403875
Pattern5-7	biological_process	2000377 regulation of reactive oxygen species metabolic process	24596;24854;25112;25125;25233;25464;294235;362931;445442;81503	10	340	191	17833	3.64156	0.0294118	3.3823	0.0377694
Pattern5-7	biological_process	2000379 positive regulation of reactive oxygen species metabolic process	24854;25112;25233;25464;362931;445442;81503	7	340	107	17833	2.04004	0.0205882	3.51669	0.0427388
Pattern5-7	biological_process	2001026 regulation of endothelial cell chemotaxis	25589;29369;445442;498335;63865;83785	6	340	22	17833	0.419447	0.0176471	8.70512	8.6203e-05
Pattern5-7	biological_process	2001027 negative regulation of endothelial cell chemotaxis	445442;498335	2	340	5	17833	0.0953289	0.00588235	6.22926	0.0360538
Pattern5-7	biological_process	2001028 positive regulation of endothelial cell chemotaxis	25589;29369;63865;83785	4	340	15	17833	0.285987	0.0117647	7.0149	0.00280277
Pattern5-7	biological_process	2001199 negative regulation of dendritic cell differentiation	171411;297077	2	340	3	17833	0.0571973	0.00588235	8.20248	0.0145135
Pattern5-7	biological_process	2001233 regulation of apoptotic signaling pathway	114496;117540;24182;24596;24854;25369;25389;25425;25464;289388;294235;296102;445442;60630;81687;83725;83785;84426;89808	19	340	407	17833	7.75977	0.0558824	4.12128	0.00544529
Pattern5-7	biological_process	2001235 positive regulation of apoptotic signaling pathway	114496;117540;24182;24596;24854;25369;25389;25425;289388;445442;60630;81687	12	340	181	17833	3.45091	0.0352941	4.67021	0.00349269
Pattern1-4	KEGG_PATHWAY	Cell cycle (KEGG:04110)	114494;171576;25203;25515;294790;315330;363088;54237;54238;58919;64515	11	89	127	8552	1.32168	0.123596	8.52574	1.98242e-05
Pattern1-4	KEGG_PATHWAY	Oocyte meiosis (KEGG:04114)	25203;25515;292263;315330;363088;54237;64515;64532	8	89	114	8552	1.18639	0.0898876	6.3303	0.00323919
Pattern1-4	KEGG_PATHWAY	Progesterone-mediated oocyte maturation (KEGG:04914)	114494;25203;25515;293502;363088;54237;64532	7	89	91	8552	0.94703	0.0786517	6.28573	0.00400008
Pattern1-4	KEGG_PATHWAY	African trypanosomiasis (KEGG:05143)	100134871;24440;25632;287167	4	89	39	8552	0.40587	0.0449438	5.6838	0.0447965
Pattern1-4	KEGG_PATHWAY	p53 signaling pathway (KEGG:04115)	25203;300126;363088;54237;58919	5	89	70	8552	0.728485	0.0561798	5.0513	0.0447965
Pattern1-4	KEGG_PATHWAY	Hedgehog signaling pathway (KEGG:04340)	140588;291936;58919;84392	4	89	43	8552	0.447498	0.0449438	5.35155	0.0477945
Pattern5-7	KEGG_PATHWAY	Antigen processing and presentation (KEGG:04612)	24223;24973;24974;24977;25697;294228;309603;309607;309627;360323;368153;414270;414779;414783;414788;414790;414792;414819;50654;63865	20	201	100	8552	2.35033	0.0995025	11.7183	3.06809e-11
Pattern5-7	KEGG_PATHWAY	Phagosome (KEGG:04145)	24973;24974;24977;25697;289211;294228;295279;295631;304966;309603;309607;309627;360323;368153;414270;414779;414783;414788;414790;414792;414819;445442;502902;50654;60350	25	201	198	8552	4.65365	0.124378	9.65641	2.93472e-10
Pattern5-7	KEGG_PATHWAY	Type I diabetes mellitus (KEGG:04940)	24973;24974;24977;25669;294228;309603;309607;309627;360323;368153;414270;414779;414783;414788;414790;414792;414819	17	201	80	8552	1.88026	0.0845771	11.2102	2.93472e-10
Pattern5-7	KEGG_PATHWAY	Graft-versus-host disease (KEGG:05332)	24973;24974;24977;294228;309603;309607;309627;360323;368153;414270;414779;414783;414788;414790;414792;414819	16	201	69	8552	1.62173	0.079602	11.4714	2.93472e-10
Pattern5-7	KEGG_PATHWAY	Viral myocarditis (KEGG:05416)	24973;24974;24977;25464;294228;305941;309603;309607;309627;360323;368153;414270;414779;414783;414788;414790;414792;414819	18	201	95	8552	2.23281	0.0895522	10.7373	2.93472e-10
Pattern5-7	KEGG_PATHWAY	Allograft rejection (KEGG:05330)	24973;24974;24977;294228;309603;309607;309627;360323;368153;414270;414779;414783;414788;414790;414792;414819	16	201	74	8552	1.73924	0.079602	10.9898	4.66446e-10
Pattern5-7	KEGG_PATHWAY	Autoimmune thyroid disease (KEGG:05320)	24973;24974;24977;294228;309603;309607;309627;360323;368153;414270;414779;414783;414788;414790;414792;414819	16	201	81	8552	1.90377	0.079602	10.3873	1.72814e-09
Pattern5-7	KEGG_PATHWAY	Cell adhesion molecules (CAMs) (KEGG:04514)	24973;24974;24977;25464;294228;29583;29616;304407;309603;309607;309627;360323;368153;414270;414779;414783;414788;414790;414792;414819;83501	21	201	176	8552	4.13658	0.104478	8.47774	2.59222e-08
Pattern5-7	KEGG_PATHWAY	Kaposi's sarcoma-associated herpesvirus infection (KEGG:05167)	24973;24974;24977;25125;25233;25464;293624;294228;309603;309607;309627;360323;368153;414270;414779;414783;414788;414790;414792;414819;81503;83785;89805	23	201	213	8552	5.0062	0.114428	8.2411	2.59222e-08
Pattern5-7	KEGG_PATHWAY	Cellular senescence (KEGG:04218)	24484;24973;24974;24977;25112;25233;294228;299626;309603;309607;309627;313048;360323;368153;414270;414779;414783;414788;414790;414792;414819	21	201	189	8552	4.44212	0.104478	8.03899	7.92521e-08
Pattern5-7	KEGG_PATHWAY	Epstein-Barr virus infection (KEGG:05169)	24973;24974;24977;25125;25233;25464;294228;299569;304091;309603;309607;309627;316077;360323;368153;414270;414779;414783;414788;414790;414792;414819	22	201	229	8552	5.38225	0.109453	7.34723	4.52325e-07
Pattern5-7	KEGG_PATHWAY	Human papillomavirus infection (KEGG:05165)	24973;24974;24977;25233;25353;286918;294228;298693;309603;309607;309627;316527;360323;368153;406162;414270;414779;414783;414788;414790;414792;414819;445442;58868;83785;84426	26	201	350	8552	8.22615	0.129353	6.40319	3.81982e-06
Pattern5-7	KEGG_PATHWAY	Herpes simplex infection (KEGG:05168)	24770;24973;24974;24977;287562;293624;294228;309603;309607;309627;360323;368153;414270;414779;414783;414788;414790;414792;414819;89829	20	201	218	8552	5.12371	0.0995025	6.73672	3.81982e-06
Pattern5-7	KEGG_PATHWAY	HTLV-I infection (KEGG:05166)	24778;24973;24974;24977;25233;25389;25464;294228;309603;309607;309627;316527;360323;368153;414270;414779;414783;414788;414790;414792;414819;58868;84426	23	201	293	8552	6.88646	0.114428	6.3227	6.98058e-06
Pattern5-7	KEGG_PATHWAY	Pathways in cancer (KEGG:05200)	116744;170579;171081;171341;24314;24483;24778;25084;25112;25125;25233;25637;29348;29369;295037;299626;311332;316527;317366;406162;50662;54702;58868;60628;81679;81686;81687;83785;84426;94203	30	201	533	8552	12.5272	0.149254	5.15877	0.000122419
Pattern5-7	KEGG_PATHWAY	Viral carcinogenesis (KEGG:05203)	24973;24974;24977;25125;293624;294228;309603;309607;309627;360323;368153;414270;414779;414783;414788;414790;414792;414819	18	201	230	8552	5.40575	0.0895522	5.55653	0.000130035
Pattern5-7	KEGG_PATHWAY	Fluid shear stress and atherosclerosis (KEGG:05418)	171341;24314;24770;25233;25464;25589;25692;25697;287562;295037;29583;81686;81687;83785	14	201	152	8552	3.5725	0.0696517	5.63284	0.000213242
Pattern5-7	KEGG_PATHWAY	Staphylococcus aureus infection (KEGG:05150)	192262;25464;289211;294257;295279;304966;362634;84007	8	201	56	8552	1.31618	0.039801	5.91469	0.000701599
Pattern5-7	KEGG_PATHWAY	TNF signaling pathway (KEGG:04668)	24517;245920;246208;24770;25233;25464;287562;81503;81687;89808;89829	11	201	109	8552	2.56186	0.0547264	5.36901	0.000717524
Pattern5-7	KEGG_PATHWAY	Endocytosis (KEGG:04144)	24973;24974;24977;294228;309603;309607;309627;360323;368153;414270;414779;414783;414788;414790;414792;414819;500906;60628	18	201	275	8552	6.4634	0.0895522	4.6675	0.00114607
Pattern5-7	KEGG_PATHWAY	Cytokine-cytokine receptor interaction (KEGG:04060)	171081;245920;24596;24770;25084;25589;287561;287562;29397;304091;310132;362417;498335;60628;83785;89808	16	201	229	8552	5.38225	0.079602	4.69444	0.00128592
Pattern5-7	KEGG_PATHWAY	Rap1 signaling pathway (KEGG:04015)	116744;170579;24596;25233;25369;25589;29348;29369;366492;445442;59326;83785;89805;94203;94268	15	201	213	8552	5.0062	0.0746269	4.57713	0.00186854
Pattern5-7	KEGG_PATHWAY	Breast cancer (KEGG:05224)	170579;25112;25233;29348;29369;299626;311332;314612;316527;406162;58868;84426	12	201	149	8552	3.50199	0.0597015	4.63571	0.00243157
Pattern5-7	KEGG_PATHWAY	Ras signaling pathway (KEGG:04014)	170579;24483;24596;25233;25589;29348;29369;29692;298579;314612;366492;83785;89805;94203;94268	15	201	238	8552	5.59378	0.0746269	4.0816	0.00570282
Pattern5-7	KEGG_PATHWAY	MAPK signaling pathway (KEGG:04010)	170579;171109;24483;24596;25112;25233;25589;29348;29369;299626;366492;60350;60587;83785;89805;94203;94268	17	201	300	8552	7.05098	0.0845771	3.85966	0.00789684
Pattern5-7	KEGG_PATHWAY	Acute myeloid leukemia (KEGG:05221)	25125;25233;295279;317366;50662;60350;81679	7	201	65	8552	1.52771	0.0348259	4.49722	0.00870675
Pattern5-7	KEGG_PATHWAY	Gastric cancer (KEGG:05226)	170579;25112;25233;29348;29369;299626;314612;316527;58868;81679;84426	11	201	151	8552	3.54899	0.0547264	4.03803	0.00895701
Pattern5-7	KEGG_PATHWAY	Chemokine signaling pathway (KEGG:04062)	245920;24770;25125;25233;287561;287562;29397;314612;498335;60628;81503;89808	12	201	177	8552	4.16008	0.0597015	3.93044	0.00956635
Pattern5-7	KEGG_PATHWAY	Proteoglycans in cancer (KEGG:05205)	24483;25125;25233;25589;25697;316527;445442;58868;81682;81686;81687;83785;84426	13	201	204	8552	4.79467	0.0646766	3.83794	0.010147
Pattern5-7	KEGG_PATHWAY	p53 signaling pathway (KEGG:04115)	24484;25112;299626;362931;445442;502988;83628	7	201	70	8552	1.64523	0.0348259	4.24181	0.0117714
Pattern5-7	KEGG_PATHWAY	IL-17 signaling pathway (KEGG:04657)	245920;24770;287561;287562;29397;362417;81503;81687	8	201	95	8552	2.23281	0.039801	3.92738	0.015963
Pattern5-7	KEGG_PATHWAY	HIF-1 signaling pathway (KEGG:04066)	24383;24778;24825;25125;25233;54702;83785;89805	8	201	103	8552	2.42084	0.039801	3.65054	0.0257943
Pattern5-7	KEGG_PATHWAY	Osteoclast differentiation (KEGG:04380)	24517;25233;289211;29175;292594;295279;301227;304966;89829	9	201	129	8552	3.03192	0.0447761	3.49474	0.026483
Pattern5-7	KEGG_PATHWAY	PI3K-Akt signaling pathway (KEGG:04151)	116744;170579;24483;24596;25084;25233;25353;25589;29348;29369;310132;366492;445442;83785;89805;94203;94268	17	201	347	8552	8.15564	0.0845771	3.19942	0.026483
Pattern5-7	KEGG_PATHWAY	Complement and coagulation cascades (KEGG:04610)	192262;24854;25692;294257;362248;362634;84007	7	201	83	8552	1.95077	0.0348259	3.67603	0.026483
Pattern5-7	KEGG_PATHWAY	Valine, leucine and isoleucine biosynthesis (KEGG:00290)	29592;360816	2	201	4	8552	0.0940131	0.00995025	6.29168	0.026483
Pattern5-7	KEGG_PATHWAY	Hepatocellular carcinoma (KEGG:05225)	171341;24314;24483;25112;25233;295037;299626;314612;316527;58868;84426	11	201	180	8552	4.23059	0.0547264	3.36596	0.0266067
Pattern5-7	KEGG_PATHWAY	Endocrine resistance (KEGG:01522)	114496;25233;311332;314612;406162;81686;81687	7	201	93	8552	2.1858	0.0348259	3.31308	0.0467261
Pattern5-7	KEGG_PATHWAY	Influenza A (KEGG:05164)	245920;24770;25166;25233;25464;286918;287562;293624;300682;89829	10	201	170	8552	3.99556	0.0497512	3.07032	0.0487364
Pattern5-7	KEGG_PATHWAY	Melanoma (KEGG:05218)	170579;25112;25233;29348;29369;299626	6	201	72	8552	1.69224	0.0298507	3.36509	0.0487364
